# Supplementary material for: Multi-platform omics analysis reveals molecular signature for COVID-19 pathogenesis, prognosis and drug target discovery
Source: Signal Transduct Target Ther. 2021 Apr 15;6:155. doi: 10.1038/s41392-021-00508-4 (PMC8047575; doi:10.1038/s41392-021-00508-4)
Supplement: Supplementary file 2 — Supplementary Dataset 1 [file 41392_2021_508_MOESM2_ESM.xlsx]

## Sheet: Patients information
No.	Severity	Gender	Age	Hospital	Onset time	Admission time	ICU	Discharge time	Onset to admission	Admission to discharge	Fever	Cough	Soreness	Headache	Fatigue	Pharyngalgia	Expectoration	Snot	Anhelation	Diarrhea	Influenza	Chilly	Hypertension	Coronary disease	Diabetes	Respiratory diseases	Smoke	Alcohol	Nephrolith	Chronic pharyngitis	Hepatitis	Pulmonary tuberculosis	Antibiotics	Antiviral drug	Immunoglobulin	Methylprednisone	Traditional Chinese medicine
s-nCoV-1	Severe	male	78	The Fifth Affiliated Hospital, Sun Yat-sen University	2020-01-01	2020-01-17	/	2020-02-18	16	32	YES	YES	/	YES	YES	YES	YES	YES	/	/	NO	/	NO	NO	NO	/	NO	NO	/	/	/	/	YES	YES	/	YES	YES
s-nCoV-2	Severe	female	72	The First Affiliated Hospital of Guangzhou Medical University	2020-01-24	2020-01-29	2020-02-06	2020-05-25	5	117	YES	/	YES	/	YES	/	/	/	YES	/	/	/	/	/	/	/	NO	NO	/	/	/	/	YES	YES	YES	YES	/
s-nCoV-3	Severe	female	55	The First Affiliated Hospital of Guangzhou Medical University	2020-01-24	2020-01-26	2020-02-09	2020-04-04	2	69	YES	/	/	/	/	YES	/	/	YES	/	/	/	NO	NO	NO	/	/	/	/	/	/	/	YES	YES	/	/	/
s-nCoV-4	Severe	female	65	The First Affiliated Hospital of Guangzhou Medical University	2020-02-11	2020-02-20	2020-02-21	2020-04-08	9	48	YES	/	/	/	/	/	/	/		/	/	/	YES	YES	/	/	/	/	/	/	NO	NO	YES	YES	/	/	/
s-nCoV-5	Severe	male	64	The First Affiliated Hospital of Guangzhou Medical University	2020-01-12	2020-01-22	/	2020-03-24	10	62	YES	YES		/	/	/	/	/	YES	/	/	/	/	/	YES	/	YES	/	/	/	/	/	YES	YES	YES	YES	/
s-nCoV-6	Severe	male	49	The First Affiliated Hospital of Guangzhou Medical University	2020-01-17	2020-01-23	2020-01-28	2020-03-25	6	62	/	YES	YES	/	YES	/	/	/		/	/	/	/	/	/	/	/	/	/	/	/	/	YES	YES	/	YES	/
s-nCoV-7	Severe	male	72	The First Affiliated Hospital of Guangzhou Medical University	2020-01-25	2020-01-25	2020-02-03	2020-04-04	0	70	YES	YES	/	/		/	/	/	YES	/	/	YES	YES	YES	/	/	YES	/	/	/	/	/	YES	YES	/	YES	/
s-nCoV-8	Severe	male	58	The First Affiliated Hospital of Guangzhou Medical University	2020-01-17	2020-01-24	2020-02-02	2020-04-03	7	70	YES	/	/	/	YES	/	/	/		/	/	/	/	/	/	/	YES	/	/	/	/	/	YES	YES	YES	YES	/
s-nCoV-9	Severe	male	66	The First Affiliated Hospital of Guangzhou Medical University	2020-01-25	2020-01-27	2020-02-07	2020-04-10	2	74	YES	/	/	/		/	/	/	YES	/	/	/	/	/	/	/	/	/	/	/	/	/	YES	/	/	YES	/
s-nCoV-10	Severe	male	42	The First Affiliated Hospital of Guangzhou Medical University	2020-01-26	2020-01-31	/	2020-02-25	5	25	YES	YES	/	/	YES	/	/	/	YES	/	/	/	/	/	/	/	/	YES	/	/	/	/	/	/	/	YES	/
n-nCoV-1	Non-severe	female	25	The First Affiliated Hospital of Guangzhou Medical University	2020-02-06	2020-02-08	/	2020-02-21	2	13	YES	YES	/	/		YES	/	/	/	/	/	/	/	/	/	/	/	/	/	/	/	/	/	/	/	/	/
n-nCoV-2	Non-severe	male	50	The First Affiliated Hospital of Guangzhou Medical University	2020-02-02	2020-02-09	/	2020-03-10	7	30	YES		/	/	YES	/	/	/	YES	/	/	/	/	/	/	/	/	/	/	/	/	/	YES	YES	/	/	/
n-nCoV-3	Non-severe	male	52	The Sixth Affiliated Hospital of Guangzhou Medical University	2020-02-04	2020-02-04	/	2020-02-17	0	13	YES	/	/	/	/	/	/	/	/	/	/	/	/	/	/	/	/	/	YES	/	/	/	/	NO	/	/	/
n-nCoV-4	Non-severe	female	50	The Sixth Affiliated Hospital of Guangzhou Medical University	2020-01-27	2020-02-07	/	2020-02-14	11	7	YES	/	/	/	/	/	/	/	/	YES	/	/	/	/	/	/	/	/	/	/	/	/	/	YES	/	/	/
n-nCoV-5	Non-severe	male	65	The Sixth Affiliated Hospital of Guangzhou Medical University	/	2020-02-08	/	2020-02-23		15	/	/	/	/	/	/	/	/	/	/	/	/	/	/	/	/	/	/	/	YES	/	/	YES	YES	/	/	/
n-nCoV-6	Non-severe	female	64	The Sixth Affiliated Hospital of Guangzhou Medical University	2020-01-27	2020-02-08	/	2020-02-23	12	15	/	YES	/	/	/	/	YES	/	/	/	/	/	YES	/	/	/	/	/	/	/	/	/	/	/	/	/	/
n-nCoV-7	Non-severe	male	24	Yangjiang People’s Hospital	2020-01-19	2020-01-28	/	2020-02-12	9	15	YES	YES	/	NO	YES	NO	NO	NO	NO	NO	/	/	/	/	/	/	/	/	/	/	/	/	/	YES	/	/	/
n-nCoV-8	Non-severe	male	24	Yangjiang People’s Hospital	2020-02-05	2020-02-05	/	2020-02-28	0	23	/	YES	/	/	YES			/	/	/	/	/	/	/	/	/	/	/	/	/	/	/	/	YES	/	/	/
n-nCoV-9	Non-severe	male	56	Yangjiang People’s Hospital	2020-01-19	2020-01-23	/	2020-02-12	4	20	YES	YES	/	/	/	/	/	/	/	/	/	YES	/	/	/	/	/	/	/	NO	NO	/	/	YES	/	/	/
n-nCoV-10	Non-severe	female	23	Yangjiang People’s Hospital	2020-01-21	2020-01-27	/	2020-02-12	6	16	/	/	/	/	/	/	/	/	/	/	/	/	/	/	/	/	/	/	/	/	/	/	/	/	/	/	/
/: No record

## Sheet: Healthy donor information
No.	Severity	Gender	Age	Smoke	Alcohol	Hypertension	Coronary disease	Diabetes	Respiratory diseases
Healthy donor-1	Healthy	female	39	NO	NO	NO	NO	NO	NO
Healthy donor-2	Healthy	female	40	NO	NO	NO	NO	NO	NO
Healthy donor-3	Healthy	female	34	NO	NO	NO	NO	NO	NO
Healthy donor-4	Healthy	male	34	NO	NO	NO	NO	NO	NO
Healthy donor-5	Healthy	male	48	NO	NO	NO	NO	NO	NO
Healthy donor-6	Healthy	male	42	NO	NO	NO	NO	NO	NO
Healthy donor-7	Healthy	male	35	NO	NO	NO	NO	NO	NO
Healthy donor-8	Healthy	male	40	NO	NO	NO	NO	NO	NO
Healthy donor-9	Healthy	male	56	NO	NO	NO	NO	NO	NO
Healthy donor-10	Healthy	male	52	NO	NO	NO	NO	NO	NO
