# Supplementary material for: Multi-platform omics analysis reveals molecular signature for COVID-19 pathogenesis, prognosis and drug target discovery
Source: Signal Transduct Target Ther. 2021 Apr 15;6:155. doi: 10.1038/s41392-021-00508-4 (PMC8047575; doi:10.1038/s41392-021-00508-4)
Supplement: Supplementary file 3 — Supplementary Dataset 2 [file 41392_2021_508_MOESM3_ESM.xlsx]

## Sheet: Sample information 
No.	Group	Sample time	HGB	WBC	Neu %	LY %	Mono %	Neu	LY	Mono	PLT
n-nCoV-1	Non-severe	20200209	127	4.3	63.1	26.1	10.4	2.7	1.1	0.5	222
n-nCoV-1	Non-severe	20200214	97	5.4	50.7	39.9	7.5	2.7	2.1	0.4	313
n-nCoV-1	Non-severe	20200220	109	4.7	53.8	36.8	6.8	2.6	1.7	0.3	281
n-nCoV-2	Non-severe	20200209	113	3.9	75.2	13.7	11	3	0.5	0.4	119
n-nCoV-2	Non-severe	20200214	96	3.1	54.8	26.3	18.1	1.7	0.8	0.6	151
n-nCoV-2	Non-severe	20200220	111	4	63	22	12.7	2.5	0.9	0.5	332
n-nCoV-3	Non-severe	20200327	148	4.39	46.4	44.3	6.7	2.04	1.94	0.3	184
n-nCoV-3	Non-severe	20200205	138	3.53	48	41.9	9.8	1.69	1.48	0.3	124
n-nCoV-3	Non-severe	20200214	125	5.05	57.9	32.5	7	2.92	1.64	0.4	254
n-nCoV-4	Non-severe	20200212	125	5.1	67.1	23.2	7.4	3.42	1.18	0.4	259
n-nCoV-4	Non-severe	20200402	144	4.53	60.9	28.7	6	2.76	1.3	0.3	180
n-nCoV-4	Non-severe	20200208	143	5.97	71.1	20.6	6.5	4.24	1.23	0.4	322
n-nCoV-5	Non-severe	20200402	143	5.56	57.9	29.9	5.6	3.22	1.66	0.3	192
n-nCoV-5	Non-severe	20200215	129	4.32	53.5	35.2	5.6	2.31	1.52	0.2	172
n-nCoV-5	Non-severe	20200209	132	3.8	50.3	39.6	5.5	1.91	1.5	0.2	169
n-nCoV-6	Non-severe	20200402	142	5.05	50.5	45.3	3.6	2.55	2.29	0.2	183
n-nCoV-6	Non-severe	20200209	136	4.13	60.9	29.7	7.2	2.52	1.23	0.3	169
n-nCoV-6	Non-severe	20200221	126	6.14	64.4	29	3.9	3.95	1.78	0.2	213
n-nCoV-6	Non-severe	20200213	154	7.7	59.3	33.6	5.5	4.57	2.59	0.4	297
n-nCoV-8	Non-severe	20200211	146	5.61		27.5		3.38	1.54		239
n-nCoV-7	Non-severe	20200210	125	5.1		27.3		2.88	1.39		271
n-nCoV-9	Non-severe	20200211	134	5.6		32.5		2.81	1.82		216
n-nCoV-10	Non-severe	20200203	122	5.4		40.6		2.6	2.19		320
s-nCoV-1	Severe	20200201	110	11.17	88.3	6.9	4.6	9.87	0.77	0.51	168
s-nCoV-1	Severe	20200206	98	11.84	75.3	6.2	5.4	8.92	0.73	0.64	208
s-nCoV-1	Severe	20200127	113	19.31	95.9	0.9	2	18.52	0.18	0.38	76
s-nCoV-2	Severe	20200209	140	11.8	94.6	3.8	1.6	11.2	0.2	0.2	157
s-nCoV-2	Severe	20200214	96	807	96.6	2.2	1.1	8.4	0.2	0.1	80
s-nCoV-2	Severe	20200223	78	7.3	84	9	6.1	6.2	0.7	0.5	169
s-nCoV-3	Severe	20200221	115	6.9	74.5	10.6	6.9	5.1	0.7	0.5	204
s-nCoV-3	Severe	20200226	88	11.2	73.2	10.8	7.4	8.2	1.2	0.8	265
s-nCoV-4	Severe	20200223	89	7.9	78.7	9.6	10.2	6.2	0.8	0.8	364
s-nCoV-4	Severe	20200226	138	7.7	80.4	9.6	8.8	6.2	0.7	0.7	429
s-nCoV-5	Severe	20200202	128	8.3	77.5	11.5	10.7	6.4	1	0.9	171
s-nCoV-5	Severe	20200211	75	9.1	72.9	12.6	8.8	6.6	1.1	0.8	286
s-nCoV-5	Severe	20200303	95	5	54.2	28.3	11.5	2.7	1.4	0.6	209
s-nCoV-6	Severe	20200202	124	12.9	81.3	10.8	6.6	10.4	1.4	0.9	156
s-nCoV-6	Severe	20200214	95	10.1	64.8	17.5	10	6.6	1.8	1	291
s-nCoV-6	Severe	20200223	162	8.7	52.7	35.2	9.3	4.6	3.1	0.8	264
s-nCoV-7	Severe	20200206	98	8.5	79.5	11	6.6	6.7	0.9	0.6	117
s-nCoV-7	Severe	20200214	81	7.3	83.3	8.4	4.8	6.1	0.6	0.3	161
s-nCoV-7	Severe	20200223	71	6.8	52.7	24	10.8	3.6	1.6	0.7	404
s-nCoV-8	Severe	20200205	104	11.7	90.2	7.5	1.7	10.6	0.9	0.2	181
s-nCoV-8	Severe	20200214	87	10	85.2	7.6	4.2	8.6	0.8	0.4	139
s-nCoV-8	Severe	20200223	75	4.5	60.4	20.6	12	2.7	0.9	0.5	206
s-nCoV-9	Severe	20200217	83	7.3	92.3	4.5	3	6.8	0.3	0.2	131
s-nCoV-9	Severe	20200223	144	13.4	87.8	5.5	6.1	11.8	0.7	0.8	273
s-nCoV-10	Severe	20200208	145	3.7	77.3	12.8	8.6	2.9	0.5	0.3	112
s-nCoV-10	Severe	20200217	131	5.3	60.9	25.7	10.9	3.2	1.4	0.6	102
s-nCoV-10	Severe	20200224	189	4.2	43.8	42.2	10.2	1.8	1.8	0.4	116

## Sheet: Patient information 
No.	Group	Sex	Age	Initial number	Time of onset	Time of admission	Time in ICU	Discharge time	Time from onset to admission	Time from admission to discharge	Fever	Cough	Muscle soreness	Headache	Fatigue	Pharyngalgia	Expectoration	Snot	Anhelation	Distress	Diarrhea	Influenza	Chilly	Hypertension	CHD	Diabetes	Respiratory system	Smoke	Alcohol	Nephrolith	Chronic pharyngitis	Hepatitis	Tuberculosis	Antibiotic	Antiviral drug	Globulin	Methylprednisolone	Traditional Chinese medicine
s-nCoV-1	Severe	Man	78	nCoV-1	2020-01-01	2020-01-17	/	2020-02-18	16	32	YES	YES	/	YES	YES	YES	YES	YES	/	/	/	NO	/	NO	NO	NO	/	NO	NO	/	/	/	/	YES	YES	/	YES	YES
s-nCoV-2	Severe	Feman	72	nCoV-14	2020-01-24	2020-01-29	2020-02-06	2020-05-25	5	117	YES	/	YES	/	YES	/	/	/	YES	/	/	/	/	/	/	/	/	NO	NO	/	/	/	/	YES	YES	YES	YES	/
s-nCoV-3	Severe	Feman	55	nCoV-18	2020-01-24	2020-01-26	2020-02-09	2020-04-04	2	69	YES	/	/	/	/	YES	/	/	YES	/	/	/	/	NO	NO	NO	/	/	/	/	/	/	/	YES	YES	/	/	/
s-nCoV-4	Severe	Feman	65	nCoV-23	2020-02-11	2020-02-20	2020-02-21	2020-04-08	9	48	YES	/	/	/	/	/	/	/		/	/	/	/	YES	YES	/	/	/	/	/	/	NO	NO	YES	YES	/	/	/
s-nCoV-5	Severe	Man	64	nCoV-3	2020-01-12	2020-01-22	/	2020-03-24	10	62	YES	YES		/	/	/	/	/	YES	/	/	/	/	/	/	YES	/	YES	/	/	/	/	/	YES	YES	YES	YES	/
s-nCoV-6	Severe	Man	49	nCoV-4	2020-01-17	2020-01-23	2020-01-28	2020-03-25	6	62		YES	YES	/	YES	/	/	/		/	/	/	/	/	/	/	/	/	/	/	/	/	/	YES	YES	/	YES	/
s-nCoV-7	Severe	Man	72	nCoV-10	2020-01-25	2020-01-25	2020-02-03	2020-04-04	0	70	YES	YES	/	/		/	/	/	YES	/	/	/	YES	YES	YES	/	/	YES	/	/	/	/	/	YES	YES	/	YES	/
s-nCoV-8	Severe	Man	58	nCoV-11	2020-01-17	2020-01-24	2020-02-02	2020-04-03	7	70	YES	/	/	/	YES	/	/	/		/	/	/	/	/	/	/	/	YES	/	/	/	/	/	YES	YES	YES	YES	/
s-nCoV-9	Severe	Man	66	nCoV-20	2020-01-25	2020-01-27	2020-02-07	2020-04-10	2	74	YES	/	/	/		/	/	/	YES	/	/	/	/	/	/	/	/	/	/	/	/	/	/	YES	/	/	YES	/
s-nCoV-10	Severe	Man	42	nCoV-9	2020-01-26	2020-01-31	/	2020-02-25	5	25	YES	YES	/	/	YES	/	/	/	YES	/	/	/	/	/	/	/	/	/	YES	/	/	/	/	/	/	/	YES	/
n-nCoV-1	Non-severe	Feman	25	nCoV-15	2020-02-06	2020-02-08	/	2020-02-21	2	13	YES	YES	/	/		YES	/	/	/	/	/	/	/	/	/	/	/	/	/	/	/	/	/	/		/	/	/
n-nCoV-2	Non-severe	Man	50	nCoV-16	2020-02-02	2020-02-09	/	2020-03-10	7	30	YES		/	/	YES	/	/	/	YES	/	/	/	/	/	/	/	/	/	/	/	/	/	/	YES	YES	/	/	/
n-nCoV-3	Non-severe	Feman	23	B7	2020-01-21	2020-01-27	/	2020-02-12	6	16	YES	YES	/	/	/	/	/	/	/	/	/	/	/	/	/	/	/	/	/	/	/	/	/	/	YES	/	/	/
n-nCoV-4	Non-severe	Man	52	B14	2020-02-04	2020-02-04	/	2020-02-17	0	13	YES	/	/	/	/	/	/	/	/	/	/	/	/	/	/	/	/	/	/	YES	/	/	/	/	NO	/	/	/
n-nCoV-5	Non-severe	Feman	50	B18	2020-01-27	2020-02-07	/	2020-02-14	11	7	YES	/	/	/	/	/	/	/	/	/	YES	/	/	/	/	/	/	/	/	/	/	/	/	/	YES	/	/	/
n-nCoV-6	Non-severe	Man	65	B19	/	2020-02-08	/	2020-02-23		15	/	/	/	/	/	/	/	/	/	/	/	/	/	/	/	/	/	/	/	/	YES	/	/	YES	YES	/	/	/
n-nCoV-7	Non-severe	Feman	64	B20	2020-01-27	2020-02-08	/	2020-02-23	12	15	/	YES	/	/	/	/	YES	/	/	/	/	/	/	YES	/	/	/	/	/	/	/	/	/	/	/	/	/	/
n-nCoV-8	Non-severe	Man	24	B11	2020-02-05	2020-02-05	/	2020-02-28	0	23	/	YES	/	/	YES			/	/	/	/	/	/	/	/	/	/	/	/	/	/	/	/	/	YES	/	/	/
n-nCoV-9	Non-severe	Man	24	B4	2020-01-19	2020-01-28	/	2020-02-12	9	15	YES	YES	/	NO	YES	NO	NO	NO	NO	NO	NO	/	/	/	/	/	/	/	/	/	/	/	/	/	YES	/	/	/
n-nCoV-10	Non-severe	Man	56	B2	2020-01-19	2020-01-23	/	2020-02-12	4	20																									YES	/	/	/
/: no record

## Sheet: Differential proteins informati
Uniprot_ID	log2(Fold Change)	p_value	comparison	Differential Class
A0A023I8F1	0.551541	0.619612	Mild_vs_Health	None
A0A024QZB4	-0.320265	0.210709	Mild_vs_Health	None
A0A024R233	1.53506	0.235291	Mild_vs_Health	None
A0A024R6I7	0.323726	0.822808	Mild_vs_Health	None
A0A024R895	0.690793	0.0228929	Mild_vs_Health	None
A0A024R962	-0.807491	0.012486	Mild_vs_Health	None
A0A024RBE6	1.15184	0.184602	Mild_vs_Health	None
A0A024RD39	-0.194233	0.874772	Mild_vs_Health	None
A0A068LKQ8	0.323678	0.259137	Mild_vs_Health	None
A0A068LKR4	-0.37226	0.149364	Mild_vs_Health	None
A0A068LL56	0.191157	0.470573	Mild_vs_Health	None
A0A068LN03	-0.307757	0.103183	Mild_vs_Health	None
A0A068LN17	0.315782	0.280996	Mild_vs_Health	None
A0A075B6I0	-0.370884	0.365784	Mild_vs_Health	None
A0A075B6I9			Mild_vs_Health	None
A0A075B6J9	0.152529	0.626356	Mild_vs_Health	None
A0A075B6K2	1.63331	0.0498177	Mild_vs_Health	Up
A0A075B6Q5	-0.645929	0.0177106	Mild_vs_Health	None
A0A075B6S2	0.11059	0.554792	Mild_vs_Health	None
A0A075B6S6	-0.845885	0.27469	Mild_vs_Health	None
A0A075B7D0	-1.19856	0.0775582	Mild_vs_Health	None
A0A075B7D4	0.248698	0.863805	Mild_vs_Health	None
A0A087WSZ0	-0.217362	0.168746	Mild_vs_Health	None
A0A087WU05	-2.09925		Mild_vs_Health	None
A0A087WWT3	0.345297	0.460356	Mild_vs_Health	None
A0A087WWU8	0.106207	0.307565	Mild_vs_Health	None
A0A087WYE8			Mild_vs_Health	None
A0A087WZQ5	-0.849675	0.1439	Mild_vs_Health	None
A0A087X0Q4	-0.290784	0.307068	Mild_vs_Health	None
A0A087X177			Mild_vs_Health	None
A0A096LPE2	0.221768	0.417075	Mild_vs_Health	None
A0A0A0MSV6	0.644919	0.0837149	Mild_vs_Health	None
A0A0A0MT36	0.130566	0.466306	Mild_vs_Health	None
A0A0B4J1V2	-0.126285	0.184603	Mild_vs_Health	None
A0A0B4J1V6	0.801495	0.211842	Mild_vs_Health	None
A0A0B4J2A4	-0.424762	0.164562	Mild_vs_Health	None
A0A0B4J2D9	-1.27548	0.0276073	Mild_vs_Health	Down
A0A0B4J2H0	1.25981	0.0117916	Mild_vs_Health	Up
A0A0C4DGB6	-0.965517	0.00879844	Mild_vs_Health	None
A0A0C4DH24	-0.0551089	0.94858	Mild_vs_Health	None
A0A0C4DH32	-0.961507	0.345927	Mild_vs_Health	None
A0A0C4DH33	0.0954607	0.553914	Mild_vs_Health	None
A0A0C4DH43	-0.57429	0.0302663	Mild_vs_Health	None
A0A0D5ZZZ2			Mild_vs_Health	None
A0A0F7T891	1.21123	0.0224812	Mild_vs_Health	Up
A0A0F7T8B3	-0.591491	0.359632	Mild_vs_Health	None
A0A0F7T931	-1.11181	0.143025	Mild_vs_Health	None
A0A0F7TBJ0	0.429861	0.850377	Mild_vs_Health	None
A0A0G2JMI3	0.0624011	0.420818	Mild_vs_Health	None
A0A0J9YVY3	0.455869	0.92828	Mild_vs_Health	None
A0A0J9YW62	0.0184556	0.920385	Mild_vs_Health	None
A0A0J9YWQ3	0.248477	0.299242	Mild_vs_Health	None
A0A0M3KKW6	-1.27014	0.0250437	Mild_vs_Health	Down
A0A0R7FJH5	-0.116554	0.344534	Mild_vs_Health	None
A0A0S2Z3V0			Mild_vs_Health	None
A0A0U1RQK4	-0.00318426	0.266521	Mild_vs_Health	None
A0A0U4EXB4	0.326634	0.519569	Mild_vs_Health	None
A0A0X9T0H6	-0.664761	0.0204735	Mild_vs_Health	None
A0A0X9T0I7	0.343335	0.382879	Mild_vs_Health	None
A0A0X9T7T4	0.677322	0.830724	Mild_vs_Health	None
A0A0X9T7V9	-0.0569681	0.67981	Mild_vs_Health	None
A0A0X9TD23	-1.28094	0.0731597	Mild_vs_Health	None
A0A0X9TD47	-0.559638	0.470514	Mild_vs_Health	None
A0A0X9TD88	-1.59565	6.2e-05	Mild_vs_Health	Down
A0A0X9USK2	0.443041	0.694171	Mild_vs_Health	None
A0A0X9USL5	-0.761825	0.0664958	Mild_vs_Health	None
A0A0X9UWK7	0.0884972	0.927574	Mild_vs_Health	None
A0A0X9UWL5	-0.850271	0.132101	Mild_vs_Health	None
A0A0X9UWM4	-0.230856	0.344138	Mild_vs_Health	None
A0A0X9V981	-0.170187	0.674677	Mild_vs_Health	None
A0A0X9V9B3	-0.412147	0.122878	Mild_vs_Health	None
A0A0X9V9C4	0.426615	0.443147	Mild_vs_Health	None
A0A0X9V9D6	-0.478909	0.264449	Mild_vs_Health	None
A0A109PPC2	-0.326644	0.124964	Mild_vs_Health	None
A0A109PS32	-0.25254	0.399798	Mild_vs_Health	None
A0A109PS54	-0.387068	0.229017	Mild_vs_Health	None
A0A109PVK5	-0.530414	0.462537	Mild_vs_Health	None
A0A109PW33	-0.567229	0.0211884	Mild_vs_Health	None
A0A109PW41	-0.352514	0.615434	Mild_vs_Health	None
A0A109PW50	-0.183314	0.913581	Mild_vs_Health	None
A0A120HF56	0.165019	0.787952	Mild_vs_Health	None
A0A125QYY9	0.0305189	0.888024	Mild_vs_Health	None
A0A125U0U6	-0.0469357	0.906645	Mild_vs_Health	None
A0A125U0U8	-0.244094	0.817856	Mild_vs_Health	None
A0A125U0V1	-0.19785	0.859004	Mild_vs_Health	None
A0A125U0V4	0.223068	0.704592	Mild_vs_Health	None
A0A126LAY1	-0.230719	0.494605	Mild_vs_Health	None
A0A140VJJ6	0.50241	0.079551	Mild_vs_Health	None
A0A140VKA0	1.45482	0.182504	Mild_vs_Health	None
A0A193CHR8	-0.557319	0.149804	Mild_vs_Health	None
A0A193CHS1	-0.778673	0.046193	Mild_vs_Health	None
A0A1B0GTC6	0.666576	0.981777	Mild_vs_Health	None
A0A1B0GUB1	-1.0412	0.561752	Mild_vs_Health	None
A0A1B1CYC5	-0.356962	0.435994	Mild_vs_Health	None
A0A1B4WRL5	-2.82175	0.137537	Mild_vs_Health	None
A0A1C9J6R0	0.021612	0.853365	Mild_vs_Health	None
A0A1C9J6R5	1.11921	0.14192	Mild_vs_Health	None
A0A1C9J6R6	-0.627731	0.0719177	Mild_vs_Health	None
A0A1C9J6Z4	-0.582012	0.444739	Mild_vs_Health	None
A0A1L2BU33	0.384452	0.1776	Mild_vs_Health	None
A0A1L2BU38	-0.56116	0.0143962	Mild_vs_Health	None
A0A1L2BU40	-0.714647	0.118187	Mild_vs_Health	None
A0A1L2BU44	-0.85816	0.0908056	Mild_vs_Health	None
A0A1L2BU46	0.583302	0.743503	Mild_vs_Health	None
A0A1L2BU48	5.04623	0.0848694	Mild_vs_Health	None
A0A1L2BU51	0.0665705	0.822309	Mild_vs_Health	None
A0A1L7B5J3	-0.0172509	0.301693	Mild_vs_Health	None
A0A1S5UZ29	0.0826626	0.840291	Mild_vs_Health	None
A0A1S5UZ39	-1.2592	0.374806	Mild_vs_Health	None
A0A1U9WZ84	0.0389103	0.800781	Mild_vs_Health	None
A0A1U9X793	-0.440082	0.0458668	Mild_vs_Health	None
A0A1U9X8X3	-0.209801	0.222418	Mild_vs_Health	None
A0A1W1B640	-1.83895	0.105368	Mild_vs_Health	None
A0A1W6IYI5	0.226077	0.899328	Mild_vs_Health	None
A0A1W6IYI6	0.447036	0.554226	Mild_vs_Health	None
A0A1W6IYI8	0.134422	0.801341	Mild_vs_Health	None
A0A1W6IYI9	0.549836	0.128749	Mild_vs_Health	None
A0A1W6IYJ0	-0.26551	0.489595	Mild_vs_Health	None
A0A1W6IYJ1	-0.204457	0.264029	Mild_vs_Health	None
A0A1W6IYJ4	0.620707	0.750504	Mild_vs_Health	None
A0A1W6IYJ8	0.195732	0.645255	Mild_vs_Health	None
A0A1W6IYK8	-0.0273334	0.493149	Mild_vs_Health	None
A0A1W6IYL0	0.296615	0.235744	Mild_vs_Health	None
A0A1W6IYL8	-0.166385		Mild_vs_Health	None
A0A2H4G024	-0.321335	0.975964	Mild_vs_Health	None
A0A2S1CVU8	0.393093	0.796458	Mild_vs_Health	None
A0A2S1ZAU6	-0.478337	0.157968	Mild_vs_Health	None
A0A2U8J8B7	1.84909	0.0220189	Mild_vs_Health	Up
A0A2U8J8F7	-0.0883646	0.390423	Mild_vs_Health	None
A0A2U8J8G7	-0.201088	0.659695	Mild_vs_Health	None
A0A2U8J8H1	-0.746129	0.323198	Mild_vs_Health	None
A0A2U8J8H2	-0.0968238	0.437911	Mild_vs_Health	None
A0A2U8J8H8	-0.561007		Mild_vs_Health	None
A0A2U8J8H9	-0.604264	0.603402	Mild_vs_Health	None
A0A2U8J8I9	-0.364046	0.0400657	Mild_vs_Health	None
A0A2U8J8K0	0.235299	0.403549	Mild_vs_Health	None
A0A2U8J8K7	-0.986262		Mild_vs_Health	None
A0A2U8J8K8			Mild_vs_Health	None
A0A2U8J8M3	0.403406	0.653685	Mild_vs_Health	None
A0A2U8J8N7	-1.00591	0.0759408	Mild_vs_Health	None
A0A2U8J8P3	0.62878	0.122299	Mild_vs_Health	None
A0A2U8J8Q0	-1.20968	0.0169434	Mild_vs_Health	Down
A0A2U8J8Q2	0.563934	0.76615	Mild_vs_Health	None
A0A2U8J8R6	0.294845	0.664763	Mild_vs_Health	None
A0A2U8J8T1	-0.107847	0.812484	Mild_vs_Health	None
A0A2U8J8T2	0.0946611	0.786578	Mild_vs_Health	None
A0A2U8J8T6	-1.02661	0.0915414	Mild_vs_Health	None
A0A2U8J8U0	-0.655768	0.786927	Mild_vs_Health	None
A0A2U8J8W4	-0.510385	0.156122	Mild_vs_Health	None
A0A2U8J8W8	0.642064	0.210149	Mild_vs_Health	None
A0A2U8J8W9	5.78671	0.311491	Mild_vs_Health	None
A0A2U8J8X1	0.228278	0.573358	Mild_vs_Health	None
A0A2U8J8X6	-0.788671	0.318738	Mild_vs_Health	None
A0A2U8J8X8	-0.14703	0.504708	Mild_vs_Health	None
A0A2U8J8Y8	-0.00753151	0.585688	Mild_vs_Health	None
A0A2U8J8Z1	0.454844	0.484534	Mild_vs_Health	None
A0A2U8J8Z4	0.538095	0.21231	Mild_vs_Health	None
A0A2U8J8Z6	0.129952	0.878867	Mild_vs_Health	None
A0A2U8J906	-0.753251	0.0507366	Mild_vs_Health	None
A0A2U8J909	-0.74354		Mild_vs_Health	None
A0A2U8J910	-0.0575888	0.566791	Mild_vs_Health	None
A0A2U8J915	0.886299	0.485428	Mild_vs_Health	None
A0A2U8J921	-1.32424	0.00191614	Mild_vs_Health	Down
A0A2U8J923	0.23813		Mild_vs_Health	None
A0A2U8J926	-0.0324569	0.537784	Mild_vs_Health	None
A0A2U8J931	-0.364791	0.212311	Mild_vs_Health	None
A0A2U8J933	-0.678721	0.00936697	Mild_vs_Health	None
A0A2U8J934	-0.95039		Mild_vs_Health	None
A0A2U8J937	-0.515353	0.10114	Mild_vs_Health	None
A0A2U8J942	0.347987	0.321016	Mild_vs_Health	None
A0A2U8J945	-1.93515	0.00453155	Mild_vs_Health	Down
A0A2U8J946	-0.206729	0.946747	Mild_vs_Health	None
A0A2U8J947	-0.435335	0.0823293	Mild_vs_Health	None
A0A2U8J954	-0.847949	0.00224928	Mild_vs_Health	None
A0A2U8J958	2.55785	0.272907	Mild_vs_Health	None
A0A2U8J968	-0.254392	0.308728	Mild_vs_Health	None
A0A2U8J971	-0.000145027	0.630794	Mild_vs_Health	None
A0A2U8J973	-0.382887		Mild_vs_Health	None
A0A2U8J974	-0.556788	0.0803145	Mild_vs_Health	None
A0A2U8J978	-0.0899561	0.527189	Mild_vs_Health	None
A0A2U8J989	-0.563052	0.0723605	Mild_vs_Health	None
A0A2U8J999	0.35755	0.126006	Mild_vs_Health	None
A0A2U8J9A8	0.0370097	0.787583	Mild_vs_Health	None
A0A2U8J9A9	-0.0158457	0.922557	Mild_vs_Health	None
A0A2U8J9B6	-0.0992952	0.42356	Mild_vs_Health	None
A0A2U8J9C2	0.492163	0.67807	Mild_vs_Health	None
A0A2U8J9D3	-0.349651	0.194089	Mild_vs_Health	None
A0A2U8J9D6	0.454163	0.314198	Mild_vs_Health	None
A0A2U9QGI0	1.04473	0.0139421	Mild_vs_Health	Up
A0A2Y9CYD6	0.214922	0.926723	Mild_vs_Health	None
A0A2Y9CYE2	-0.469506	0.577138	Mild_vs_Health	None
A0A2Y9CYF4	-0.670999	0.00245093	Mild_vs_Health	None
A0A2Y9CYF7	0.00691851	0.874142	Mild_vs_Health	None
A0A384MDQ7	0.572069	0.161792	Mild_vs_Health	None
A0A384NL10	0.350142	0.21757	Mild_vs_Health	None
A0A385HVZ2	-1.90112	0.234057	Mild_vs_Health	None
A0A385HW21	-1.01775	0.999523	Mild_vs_Health	None
A0A3B3ISA6	0.01328	0.883692	Mild_vs_Health	None
A0A3B3ISR2	0.155868	0.944655	Mild_vs_Health	None
A0A3S8UZ26	-1.09658	0.512998	Mild_vs_Health	None
A0A449C188	0.955012	0.071192	Mild_vs_Health	None
A0A449C193	-0.219445	0.168852	Mild_vs_Health	None
A0A449C198	0.129661	0.587855	Mild_vs_Health	None
A0A449C1A8	-0.110627	0.921006	Mild_vs_Health	None
A0A4E0VZZ8	-0.0612844	0.979728	Mild_vs_Health	None
A0A4E0W274	-0.908453	0.159088	Mild_vs_Health	None
A0A4E0W6F2	0.326519	0.661848	Mild_vs_Health	None
A0M8Q6	0.820617	0.11993	Mild_vs_Health	None
A0N4Z8	-0.05721	0.477796	Mild_vs_Health	None
A0N5G5	-0.332146	0.382348	Mild_vs_Health	None
A0N7I9	-0.149661	0.438315	Mild_vs_Health	None
A0N7J6	-0.538747	0.256656	Mild_vs_Health	None
A0T064			Mild_vs_Health	None
A2IPI2	-3.1938		Mild_vs_Health	None
A2IPI4	0.571207	0.956056	Mild_vs_Health	None
A2IPI6	-0.319249	0.400472	Mild_vs_Health	None
A2J1M3	-0.0903291	0.771669	Mild_vs_Health	None
A2J1M5	1.03063	0.158534	Mild_vs_Health	None
A2J1N0	-0.0126579	0.596455	Mild_vs_Health	None
A2J1N1	1.35606	0.057058	Mild_vs_Health	None
A2J1N4	-0.891924	0.476226	Mild_vs_Health	None
A2J1N6	-0.38186	0.0607468	Mild_vs_Health	None
A2J1N7	-0.228945	0.147342	Mild_vs_Health	None
A2J1N9	-0.411488	0.743957	Mild_vs_Health	None
A2J1P0	-0.381764	0.52949	Mild_vs_Health	None
A2J422	0.380547	0.902723	Mild_vs_Health	None
A2J423	-0.125621	0.434604	Mild_vs_Health	None
A2JA15	-0.27891	0.745093	Mild_vs_Health	None
A2JA16	0.307111	0.58081	Mild_vs_Health	None
A2JA17	-0.504132	0.144351	Mild_vs_Health	None
A2JA19	-0.264247	0.783828	Mild_vs_Health	None
A2KBC1	0.161483	0.9894	Mild_vs_Health	None
A2KBC5	0.231443	0.30656	Mild_vs_Health	None
A2KBC8	-0.604513		Mild_vs_Health	None
A2MYC9	1.37653	0.226553	Mild_vs_Health	None
A2MYD1	-2.4785	0.018286	Mild_vs_Health	Down
A2N0U0	0.352958	0.866782	Mild_vs_Health	None
A2N0U4	-0.222214	0.629028	Mild_vs_Health	None
A2N2F4	-0.597994	0.259306	Mild_vs_Health	None
A2N2G5	-0.12643	0.316639	Mild_vs_Health	None
A2N2W8	-0.292636	0.440701	Mild_vs_Health	None
A2N7P4	0.0580031	0.421606	Mild_vs_Health	None
A2NB43	-0.366849	0.292953	Mild_vs_Health	None
A2NB46	-0.223012	0.155924	Mild_vs_Health	None
A2NH53	0.101817	0.579024	Mild_vs_Health	None
A2NJV5	0.310366	0.656801	Mild_vs_Health	None
A2NKM6	-0.127658	0.263782	Mild_vs_Health	None
A2NV54	-0.21389	0.449263	Mild_vs_Health	None
A2NV55	-0.559478	0.0381666	Mild_vs_Health	None
A2NW97	0.486938	0.315837	Mild_vs_Health	None
A2NXP9	0.150111	0.444113	Mild_vs_Health	None
A2NYU7			Mild_vs_Health	None
A2NYU8	-1.12914	0.00262562	Mild_vs_Health	Down
A2NYU9	-0.45225	0.497618	Mild_vs_Health	None
A2NYV0	0.332951	0.779036	Mild_vs_Health	None
A2NYV1	1.16976	0.0619524	Mild_vs_Health	None
A2NZ55	-0.399468	0.197845	Mild_vs_Health	None
A4D0S4	0.0134135	0.979132	Mild_vs_Health	None
A4F255	0.525685	0.97691	Mild_vs_Health	None
A5YAK2	0.322412	0.471277	Mild_vs_Health	None
A6H8Z2	0.407062	0.206915	Mild_vs_Health	None
A6NI72			Mild_vs_Health	None
A6NMB1	0.473317	0.244942	Mild_vs_Health	None
A6PVY3	1.45944	0.246361	Mild_vs_Health	None
A6XGP7	-1.75601	0.108498	Mild_vs_Health	None
A6XMH1			Mild_vs_Health	None
A8K008	-0.238744	0.0883291	Mild_vs_Health	None
A8K1K1	-0.0540253	0.839048	Mild_vs_Health	None
A8K5T0	0.226891	0.749681	Mild_vs_Health	None
A8K6T3	-1.08026	0.00465276	Mild_vs_Health	Down
A8K7N0	0.327529	0.97456	Mild_vs_Health	None
A8K9P0			Mild_vs_Health	None
B1AH78			Mild_vs_Health	None
B1N7B7	-0.0407552	0.843116	Mild_vs_Health	None
B1N7B8	-0.071362	0.981741	Mild_vs_Health	None
B1N7B9	-0.444322	0.188892	Mild_vs_Health	None
B2R582	-0.599916	0.176421	Mild_vs_Health	None
B2R5G8	0.910309	0.024897	Mild_vs_Health	None
B2R6W1	0.828058	0.520831	Mild_vs_Health	None
B2R853	0.391193	0.423118	Mild_vs_Health	None
B2RBZ5	-0.108926	0.467604	Mild_vs_Health	None
B2RDY9	0.0506995	0.481616	Mild_vs_Health	None
B2RUZ4	0.394139	0.565693	Mild_vs_Health	None
B3KPK7	-0.583419	0.199943	Mild_vs_Health	None
B3KTA8	0.209317	0.430996	Mild_vs_Health	None
B3KWB5	0.118709	0.964629	Mild_vs_Health	None
B4DH02	-1.54917	0.0552908	Mild_vs_Health	None
B4DI39	3.03064		Mild_vs_Health	None
B4DN21	0.813948	0.328635	Mild_vs_Health	None
B4DPP8	-0.747591	0.0768113	Mild_vs_Health	None
B4DRE8	-0.0772967	0.56339	Mild_vs_Health	None
B4DRF2	1.04285		Mild_vs_Health	None
B4DRW4	1.14464	0.192854	Mild_vs_Health	None
B4DUV1	-0.0646339	0.591302	Mild_vs_Health	None
B4DV48	-0.267948	0.178189	Mild_vs_Health	None
B4DYT3	0.0228335		Mild_vs_Health	None
B4E1B2	0.191776	0.315972	Mild_vs_Health	None
B4E1D8	0.391559	0.520992	Mild_vs_Health	None
B4E1Z4	0.435835	0.215092	Mild_vs_Health	None
B7Z1F8	0.939076	0.523042	Mild_vs_Health	None
B7Z2X4	0.991661	0.23198	Mild_vs_Health	None
B7Z4D1	-0.534985	0.0349263	Mild_vs_Health	None
B7Z539	0.757615	0.427231	Mild_vs_Health	None
B7Z596	-1.57622	0.102364	Mild_vs_Health	None
B7Z6P1			Mild_vs_Health	None
B7ZAH9	0.498504	0.027243	Mild_vs_Health	None
B7ZKJ8	1.11293	0.116453	Mild_vs_Health	None
B7ZMG8	-0.239274	0.474707	Mild_vs_Health	None
C0JYY2	-0.472092	0.992802	Mild_vs_Health	None
C7DJS2	0.950908		Mild_vs_Health	None
C8C504	-1.48919	0.512772	Mild_vs_Health	None
C9IYI1	0.262539	0.829678	Mild_vs_Health	None
C9IZP8	0.162343	0.412187	Mild_vs_Health	None
C9J2Q0	0.733883	0.36911	Mild_vs_Health	None
C9JPQ9	0.556627	0.0315601	Mild_vs_Health	None
C9JQL5	-0.741261	0.0255419	Mild_vs_Health	None
D3DQX7	3.858	0.0395552	Mild_vs_Health	Up
D3DTX7	1.19181	0.311168	Mild_vs_Health	None
D3GKD9	3.29357	0.192588	Mild_vs_Health	None
D5FWD0	0.640726	0.196087	Mild_vs_Health	None
D9YZU8			Mild_vs_Health	None
D9YZV5	-0.507384	0.81805	Mild_vs_Health	None
E1B4S9	-0.570607	0.49726	Mild_vs_Health	None
E7ETH6	1.48287	0.0849335	Mild_vs_Health	None
E9LUX2	-0.39067	0.405452	Mild_vs_Health	None
E9NGZ5	-1.22327	0.549732	Mild_vs_Health	None
E9PEW8	-2.66503	0.178676	Mild_vs_Health	None
F6KPG5	-0.256984	0.111988	Mild_vs_Health	None
F8LSV7	0.207769	0.487156	Mild_vs_Health	None
F8TLS5	0.122967	0.925532	Mild_vs_Health	None
F8W696	-0.400068	0.30518	Mild_vs_Health	None
F8W7C6	2.08865		Mild_vs_Health	None
F8W914	1.78		Mild_vs_Health	None
G1FM91	-0.0596421	0.6613	Mild_vs_Health	None
G3GAU4	-0.671334	0.0870994	Mild_vs_Health	None
G3V1N2	-1.33925	0.473582	Mild_vs_Health	None
G3V3A0	0.825201	0.00138774	Mild_vs_Health	None
G4V503	0.354175	0.099272	Mild_vs_Health	None
G8JLA2	1.91002	0.141415	Mild_vs_Health	None
H0YJW9	0.875455	0.096318	Mild_vs_Health	None
H0YLF3	0.291248	0.271707	Mild_vs_Health	None
H7C5R1	-0.688159	0.187482	Mild_vs_Health	None
I3L3R2	0.668536	0.306248	Mild_vs_Health	None
iRT-Kit_WR_fusion	0.406631	0.251101	Mild_vs_Health	None
K7ER74	0.033385	0.509649	Mild_vs_Health	None
K7ERD8	0.496646	0.952448	Mild_vs_Health	None
L8E853			Mild_vs_Health	None
L8E934	0.0850427	0.821216	Mild_vs_Health	None
M0QXY9	0.494951	0.878494	Mild_vs_Health	None
M0R0Q9	-0.222708	0.97893	Mild_vs_Health	None
O00151	1.33709	0.181048	Mild_vs_Health	None
O00161	0.446197	0.801319	Mild_vs_Health	None
O00187	0.243749	0.281953	Mild_vs_Health	None
O00194	-0.578286	0.11004	Mild_vs_Health	None
O00244			Mild_vs_Health	None
O00299	1.48271	0.0198072	Mild_vs_Health	Up
O00391	0.0473643	0.800638	Mild_vs_Health	None
O00429	0.86154	0.245903	Mild_vs_Health	None
O00487	-0.297704	0.566742	Mild_vs_Health	None
O00585	2.21684	0.0824875	Mild_vs_Health	None
O00743	0.877334	0.136122	Mild_vs_Health	None
O14672			Mild_vs_Health	None
O14745	-0.312512	0.248539	Mild_vs_Health	None
O14786	0.3577	0.370622	Mild_vs_Health	None
O14791	-0.127451	0.794359	Mild_vs_Health	None
O14818	0.129799		Mild_vs_Health	None
O14828			Mild_vs_Health	None
O14933	-0.315515	0.611271	Mild_vs_Health	None
O14950	1.68783	0.23262	Mild_vs_Health	None
O15037	0.63037	0.583138	Mild_vs_Health	None
O15078	-0.231697	0.357928	Mild_vs_Health	None
O15117	0.160041	0.522173	Mild_vs_Health	None
O15143	1.05002	0.340561	Mild_vs_Health	None
O15144	-0.167305		Mild_vs_Health	None
O15145	2.16693	0.00894249	Mild_vs_Health	Up
O15204	-0.276348	0.602273	Mild_vs_Health	None
O15212	0.912781		Mild_vs_Health	None
O15231	0.183638	0.607429	Mild_vs_Health	None
O15335	-0.363556	0.803074	Mild_vs_Health	None
O15400	0.766908	0.250583	Mild_vs_Health	None
O15467	0.539133	0.340939	Mild_vs_Health	None
O15511	0.840813	0.355461	Mild_vs_Health	None
O19504	-0.672426	0.0326434	Mild_vs_Health	None
O43150	0.566216	0.812392	Mild_vs_Health	None
O43169			Mild_vs_Health	None
O43182	1.70128		Mild_vs_Health	None
O43312	-1.43707	0.0680342	Mild_vs_Health	None
O43399	0.101796	0.856629	Mild_vs_Health	None
O43488	1.45562	0.0498819	Mild_vs_Health	Up
O43493			Mild_vs_Health	None
O43504	1.15353	0.123977	Mild_vs_Health	None
O43665	0.396233	0.644179	Mild_vs_Health	None
O43768	2.47873	0.165103	Mild_vs_Health	None
O43852			Mild_vs_Health	None
O43861	0.780518	0.502091	Mild_vs_Health	None
O43866	-0.132608	0.332368	Mild_vs_Health	None
O60234	1.81241	0.0793583	Mild_vs_Health	None
O60493	0.593856	0.481542	Mild_vs_Health	None
O60610	0.708216	0.24545	Mild_vs_Health	None
O60613	-1.20714	0.504715	Mild_vs_Health	None
O60664	-0.588006	0.87867	Mild_vs_Health	None
O60814			Mild_vs_Health	None
O60888	1.35165		Mild_vs_Health	None
O60934	-0.954662	0.674179	Mild_vs_Health	None
O75340	-0.142553	0.778824	Mild_vs_Health	None
O75347	-0.877482		Mild_vs_Health	None
O75348			Mild_vs_Health	None
O75368	1.73916	0.0290436	Mild_vs_Health	Up
O75396	0.207639	0.77368	Mild_vs_Health	None
O75460	0.424533	0.875951	Mild_vs_Health	None
O75531			Mild_vs_Health	None
O75563	1.69812	0.129446	Mild_vs_Health	None
O75594	-0.491369	0.392779	Mild_vs_Health	None
O75635	0.315768	0.626725	Mild_vs_Health	None
O75636	0.503306	0.192237	Mild_vs_Health	None
O75791	0.965965		Mild_vs_Health	None
O75874	1.22676	0.0183117	Mild_vs_Health	Up
O75882	0.25369	0.466783	Mild_vs_Health	None
O75888	0.722024	0.168504	Mild_vs_Health	None
O75915	-2.2976		Mild_vs_Health	None
O95073	-0.333423	0.0738342	Mild_vs_Health	None
O95292	2.008		Mild_vs_Health	None
O95336			Mild_vs_Health	None
O95372			Mild_vs_Health	None
O95445	-0.397002	0.0389298	Mild_vs_Health	None
O95479	-0.928548		Mild_vs_Health	None
O95502	-0.149711	0.89244	Mild_vs_Health	None
O95810	0.759341	0.242661	Mild_vs_Health	None
O95866	0.740714	0.6029	Mild_vs_Health	None
O96006	-0.117847	0.956902	Mild_vs_Health	None
P00338	1.70242	0.00262632	Mild_vs_Health	Up
P00352	2.64252	0.285115	Mild_vs_Health	None
P00387	1.23183	0.579685	Mild_vs_Health	None
P00441	-0.0722654	0.70754	Mild_vs_Health	None
P00450	-0.403124	0.0379234	Mild_vs_Health	None
P00480	0.0827969	0.516623	Mild_vs_Health	None
P00488	0.124021	0.633437	Mild_vs_Health	None
P00491	0.247411	0.731331	Mild_vs_Health	None
P00492	0.413209	0.434461	Mild_vs_Health	None
P00558	1.30218	0.00760106	Mild_vs_Health	Up
P00568			Mild_vs_Health	None
P00734	-0.241504	0.223595	Mild_vs_Health	None
P00738	-0.0989627	0.613038	Mild_vs_Health	None
P00739	0.0548761	0.876363	Mild_vs_Health	None
P00740	-0.0398914	0.93847	Mild_vs_Health	None
P00742	0.22768	0.334934	Mild_vs_Health	None
P00746	-0.423092	0.146236	Mild_vs_Health	None
P00747	0.378613	0.933867	Mild_vs_Health	None
P00915	-0.997735	0.758182	Mild_vs_Health	None
P00918	0.315401	0.211062	Mild_vs_Health	None
P00995	1.23023		Mild_vs_Health	None
P01008	-0.168469	0.182405	Mild_vs_Health	None
P01011	0.794693	0.00311403	Mild_vs_Health	None
P01019			Mild_vs_Health	None
P01023	-0.409505	0.696783	Mild_vs_Health	None
P01024	0.0715749	0.693052	Mild_vs_Health	None
P01031	0.295325	0.80675	Mild_vs_Health	None
P01033	0.862228	0.0698907	Mild_vs_Health	None
P01034	-0.229376	0.833921	Mild_vs_Health	None
P01042	0.218835	0.595919	Mild_vs_Health	None
P01137	1.11023	0.180202	Mild_vs_Health	None
P01160	0.150688		Mild_vs_Health	None
P01236	0.2626	0.70655	Mild_vs_Health	None
P01275			Mild_vs_Health	None
P01344	-1.26348	0.0235904	Mild_vs_Health	Down
P01591	-0.204198	0.410861	Mild_vs_Health	None
P01601	-0.129877	0.598243	Mild_vs_Health	None
P01714	0.0409958	0.52087	Mild_vs_Health	None
P01715	0.39736	0.968251	Mild_vs_Health	None
P01721	0.464644	0.774511	Mild_vs_Health	None
P01743	0.802582	0.0200495	Mild_vs_Health	None
P01763			Mild_vs_Health	None
P01766	0.498678	0.311043	Mild_vs_Health	None
P01817	-0.393208	0.197345	Mild_vs_Health	None
P01833			Mild_vs_Health	None
P01859	-0.0872164	0.718635	Mild_vs_Health	None
P01871	-0.185918	0.635978	Mild_vs_Health	None
P02008			Mild_vs_Health	None
P02042	-1.42631	0.451441	Mild_vs_Health	None
P02144	1.25637	0.682494	Mild_vs_Health	None
P02461			Mild_vs_Health	None
P02533	-0.986401	0.219127	Mild_vs_Health	None
P02538	-0.0416131	0.92826	Mild_vs_Health	None
P02549	-0.866486	0.0130973	Mild_vs_Health	None
P02647	-0.192268	0.137708	Mild_vs_Health	None
P02649	-0.248928	0.670714	Mild_vs_Health	None
P02654	0.100747	0.582042	Mild_vs_Health	None
P02656	-0.432708	0.0784189	Mild_vs_Health	None
P02671	0.718452	0.12131	Mild_vs_Health	None
P02675	0.488974	0.0437072	Mild_vs_Health	None
P02686			Mild_vs_Health	None
P02730	0.000985928		Mild_vs_Health	None
P02741	3.77787	0.0344826	Mild_vs_Health	Up
P02743	0.557488	0.149372	Mild_vs_Health	None
P02745	-0.294679	0.110683	Mild_vs_Health	None
P02747	0.176812	0.701044	Mild_vs_Health	None
P02748	0.417767	0.383682	Mild_vs_Health	None
P02749	-0.266686	0.0742382	Mild_vs_Health	None
P02750	0.994698	0.000329885	Mild_vs_Health	None
P02751	0.437864	0.430231	Mild_vs_Health	None
P02753	-0.944021	0.00552526	Mild_vs_Health	None
P02760	0.243779	0.404904	Mild_vs_Health	None
P02763	1.78036	0.000631862	Mild_vs_Health	Up
P02765	-1.45172	0.107069	Mild_vs_Health	None
P02766	-0.844023	0.0205584	Mild_vs_Health	None
P02774	0.903465	0.205205	Mild_vs_Health	None
P02775	1.52915	0.0240821	Mild_vs_Health	Up
P02776	1.13619	0.615221	Mild_vs_Health	None
P02786	0.402548	0.356573	Mild_vs_Health	None
P02788	-0.149065		Mild_vs_Health	None
P02790	-0.442207	0.0400864	Mild_vs_Health	None
P02792	1.86991	0.041197	Mild_vs_Health	Up
P02795			Mild_vs_Health	None
P02810			Mild_vs_Health	None
P02812			Mild_vs_Health	None
P02818	-1.34256		Mild_vs_Health	None
P03950	-0.859226	0.172752	Mild_vs_Health	None
P03951	0.627817	0.198267	Mild_vs_Health	None
P03952	-0.220612	0.197423	Mild_vs_Health	None
P03973	-0.923743		Mild_vs_Health	None
P04004	0.270642	0.280006	Mild_vs_Health	None
P04040	0.158597	0.653289	Mild_vs_Health	None
P04066	-0.300216	0.689052	Mild_vs_Health	None
P04070	-0.140086	0.44761	Mild_vs_Health	None
P04075	1.94303	0.00998615	Mild_vs_Health	Up
P04080	0.346559	0.477129	Mild_vs_Health	None
P04083	0.451931	0.316927	Mild_vs_Health	None
P04085	0.657183		Mild_vs_Health	None
P04179	0.324837	0.244726	Mild_vs_Health	None
P04180	-1.06098	0.0256855	Mild_vs_Health	Down
P04196	0.43206	0.378258	Mild_vs_Health	None
P04211	0.152548	0.842037	Mild_vs_Health	None
P04217	-0.116518	0.360625	Mild_vs_Health	None
P04264	-0.125005	0.485794	Mild_vs_Health	None
P04275	1.41423	0.524325	Mild_vs_Health	None
P04278	-0.528468	0.0574346	Mild_vs_Health	None
P04406	1.51984	0.0284045	Mild_vs_Health	Up
P04632	2.36361	0.000491828	Mild_vs_Health	Up
P04745	-1.12782	0.253572	Mild_vs_Health	None
P04746	-0.570302	0.227274	Mild_vs_Health	None
P04792	0.896422	0.164623	Mild_vs_Health	None
P04908	0.767631	0.252627	Mild_vs_Health	None
P05060			Mild_vs_Health	None
P05062	0.522411	0.374172	Mild_vs_Health	None
P05090	-0.0701871	0.922422	Mild_vs_Health	None
P05106	-1.42356	0.883616	Mild_vs_Health	None
P05109	0.129781	0.87844	Mild_vs_Health	None
P05121	-0.0134704	0.699936	Mild_vs_Health	None
P05154	-0.490824	0.0519299	Mild_vs_Health	None
P05155	-0.101198	0.528551	Mild_vs_Health	None
P05156	-0.249723	0.655763	Mild_vs_Health	None
P05160	0.602479	0.365294	Mild_vs_Health	None
P05164	-0.849121	0.0549192	Mild_vs_Health	None
P05386	-0.197338		Mild_vs_Health	None
P05387	0.74888	0.293055	Mild_vs_Health	None
P05451	-0.678054	0.0918274	Mild_vs_Health	None
P05452	-0.596851	0.0759858	Mild_vs_Health	None
P05543	-0.384915	0.0136369	Mild_vs_Health	None
P05546	-0.0128332	0.492509	Mild_vs_Health	None
P05556	-0.257538		Mild_vs_Health	None
P06132			Mild_vs_Health	None
P06276	-0.93046	0.00266547	Mild_vs_Health	None
P06396	-0.142413	0.268224	Mild_vs_Health	None
P06454	1.63663	0.0190407	Mild_vs_Health	Up
P06576	1.0768		Mild_vs_Health	None
P06702	0.390805	0.696813	Mild_vs_Health	None
P06703	0.355303	0.144162	Mild_vs_Health	None
P06727	0.422627	0.670263	Mild_vs_Health	None
P06733	1.41778	0.0741906	Mild_vs_Health	None
P06744	0.327641		Mild_vs_Health	None
P07108	1.86755	0.0166006	Mild_vs_Health	Up
P07195	0.567499	0.245598	Mild_vs_Health	None
P07203	0.443984	0.405326	Mild_vs_Health	None
P07225	0.103483	0.769383	Mild_vs_Health	None
P07237	1.07985	0.399207	Mild_vs_Health	None
P07339	1.13419	0.0170751	Mild_vs_Health	Up
P07357	-0.216012	0.266971	Mild_vs_Health	None
P07358	-0.389328	0.114657	Mild_vs_Health	None
P07359	-0.0474621	0.705864	Mild_vs_Health	None
P07360	-0.824846	0.231758	Mild_vs_Health	None
P07384	-0.375964	0.42645	Mild_vs_Health	None
P07437	0.619962	0.430715	Mild_vs_Health	None
P07451			Mild_vs_Health	None
P07477	0.237442	0.836926	Mild_vs_Health	None
P07602	0.985715		Mild_vs_Health	None
P07686	-0.010774		Mild_vs_Health	None
P07737	2.12208	0.00492676	Mild_vs_Health	Up
P07738	-0.0209049	0.701784	Mild_vs_Health	None
P07741	1.80418	0.00528386	Mild_vs_Health	Up
P07858			Mild_vs_Health	None
P07900	-0.00801415	0.581344	Mild_vs_Health	None
P07988	1.86028		Mild_vs_Health	None
P07996	0.52131	0.2781	Mild_vs_Health	None
P07998			Mild_vs_Health	None
P08123			Mild_vs_Health	None
P08185	-0.680371	0.322483	Mild_vs_Health	None
P08195	0.277733	0.426397	Mild_vs_Health	None
P08238			Mild_vs_Health	None
P08253	0.243189	0.722169	Mild_vs_Health	None
P08294	3.01626	0.015324	Mild_vs_Health	Up
P08311	0.520052	0.48685	Mild_vs_Health	None
P08493	0.0399687	0.848618	Mild_vs_Health	None
P08514	2.48201	0.0151969	Mild_vs_Health	Up
P08519	-1.05784	0.28404	Mild_vs_Health	None
P08567	1.96341	0.00885594	Mild_vs_Health	Up
P08571	0.337112	0.478868	Mild_vs_Health	None
P08572	1.31076		Mild_vs_Health	None
P08590	0.711375		Mild_vs_Health	None
P08637			Mild_vs_Health	None
P08670	-0.230643	0.350979	Mild_vs_Health	None
P08697	-0.119256	0.474092	Mild_vs_Health	None
P08709	-0.528239	0.171448	Mild_vs_Health	None
P08758			Mild_vs_Health	None
P08779	-0.0391019	0.918764	Mild_vs_Health	None
P08865			Mild_vs_Health	None
P09105	-1.69374	0.452526	Mild_vs_Health	None
P09172	1.0335	0.211719	Mild_vs_Health	None
P09211	1.43275	0.0101144	Mild_vs_Health	Up
P09341	0.699888	0.358226	Mild_vs_Health	None
P09382	0.110817	0.747106	Mild_vs_Health	None
P09466			Mild_vs_Health	None
P09467			Mild_vs_Health	None
P09486			Mild_vs_Health	None
P09603	0.272495	0.843685	Mild_vs_Health	None
P09651			Mild_vs_Health	None
P09668	-0.0280685	0.837736	Mild_vs_Health	None
P09681	-0.962431		Mild_vs_Health	None
P09871	0.165087	0.339659	Mild_vs_Health	None
P09972	0.508857	0.203365	Mild_vs_Health	None
P0C0L4	-0.349519	0.854001	Mild_vs_Health	None
P0CG47	1.44597	0.0155011	Mild_vs_Health	Up
P0DJI8	3.5042	0.00582869	Mild_vs_Health	Up
P0DJI9	2.25657	0.263383	Mild_vs_Health	None
P0DMM9	1.13578	0.0416736	Mild_vs_Health	Up
P0DOX2	-0.471321	0.107306	Mild_vs_Health	None
P0DOX3	-1.48578	0.0604802	Mild_vs_Health	None
P0DOX5	-0.177818	0.682522	Mild_vs_Health	None
P0DOX7	-0.200891	0.510848	Mild_vs_Health	None
P0DOX8	-0.572364	0.053491	Mild_vs_Health	None
P0DP01	0.719306	0.129376	Mild_vs_Health	None
P0DP23	2.24483	0.0618947	Mild_vs_Health	None
P10153	-0.0905581	0.777392	Mild_vs_Health	None
P10163	0.376677		Mild_vs_Health	None
P10314	-0.579019	0.174469	Mild_vs_Health	None
P10319	-0.957261	0.181847	Mild_vs_Health	None
P10412	-0.0168485	0.843396	Mild_vs_Health	None
P10451	1.4984		Mild_vs_Health	None
P10599	0.876242	0.046661	Mild_vs_Health	None
P10619	1.0467	0.152778	Mild_vs_Health	None
P10643	0.993035	0.0924552	Mild_vs_Health	None
P10644	0.546932	0.518232	Mild_vs_Health	None
P10645	0.351985	0.413087	Mild_vs_Health	None
P10720	1.38987	0.0096765	Mild_vs_Health	Up
P10768	0.340143	0.597178	Mild_vs_Health	None
P10909	0.271966	0.26352	Mild_vs_Health	None
P11021			Mild_vs_Health	None
P11142	0.576654	0.326236	Mild_vs_Health	None
P11166	-2.28952		Mild_vs_Health	None
P11169	0.247095	0.980445	Mild_vs_Health	None
P11226	1.22615	0.00924578	Mild_vs_Health	Up
P11234	1.68421	0.0466146	Mild_vs_Health	Up
P11413	0.0211671	0.7357	Mild_vs_Health	None
P11597	0.134712	0.979397	Mild_vs_Health	None
P11684	-0.505402	0.36215	Mild_vs_Health	None
P11940	-0.309691	0.167796	Mild_vs_Health	None
P12111	-0.372958	0.239534	Mild_vs_Health	None
P12259	-0.684305	0.0196897	Mild_vs_Health	None
P12273			Mild_vs_Health	None
P12429	-1.91139		Mild_vs_Health	None
P12724	-0.398052		Mild_vs_Health	None
P12814	0.287941	0.85896	Mild_vs_Health	None
P12830	-1.06719	0.103332	Mild_vs_Health	None
P12883			Mild_vs_Health	None
P12931	0.457258	0.358618	Mild_vs_Health	None
P12955	0.0333278	0.896269	Mild_vs_Health	None
P13224	-1.26719	0.428686	Mild_vs_Health	None
P13497			Mild_vs_Health	None
P13501	0.60477	0.373056	Mild_vs_Health	None
P13521	-0.143107	0.529907	Mild_vs_Health	None
P13533	0.267602	0.832351	Mild_vs_Health	None
P13598	-0.422462	0.250889	Mild_vs_Health	None
P13645	0.258714	0.775964	Mild_vs_Health	None
P13647	-0.445892	0.406566	Mild_vs_Health	None
P13671	0.864245	0.201953	Mild_vs_Health	None
P13693			Mild_vs_Health	None
P13716	-0.23068	0.649348	Mild_vs_Health	None
P13727	0.916334	0.599667	Mild_vs_Health	None
P13796	1.27604	0.00451068	Mild_vs_Health	Up
P13798	0.415909	0.919507	Mild_vs_Health	None
P13987	1.63804	0.735799	Mild_vs_Health	None
P14151	1.21598	0.0251975	Mild_vs_Health	Up
P14174	1.517	0.056815	Mild_vs_Health	None
P14209	1.4952	0.237925	Mild_vs_Health	None
P14314			Mild_vs_Health	None
P14317	0.936721	0.356222	Mild_vs_Health	None
P14406	1.94163	0.0786601	Mild_vs_Health	None
P14550	1.18786		Mild_vs_Health	None
P14618	1.20126		Mild_vs_Health	None
P14625	1.67167		Mild_vs_Health	None
P14770	-2.43777	0.089662	Mild_vs_Health	None
P14780			Mild_vs_Health	None
P14927	1.91245		Mild_vs_Health	None
P15144	0.317961	0.866968	Mild_vs_Health	None
P15169	-0.942068	0.00424118	Mild_vs_Health	None
P15291	0.824578	0.0203651	Mild_vs_Health	None
P15531	1.09128	0.0139546	Mild_vs_Health	Up
P15814	0.967508	0.672888	Mild_vs_Health	None
P15880			Mild_vs_Health	None
P16070	-0.304569	0.571882	Mild_vs_Health	None
P16083	0.748236	0.261805	Mild_vs_Health	None
P16157	0.086671	0.746654	Mild_vs_Health	None
P16284	0.174909	0.823504	Mild_vs_Health	None
P16401	0.334216	0.750245	Mild_vs_Health	None
P16403	0.972361	0.41665	Mild_vs_Health	None
P16930	0.0367233	0.892435	Mild_vs_Health	None
P16949			Mild_vs_Health	None
P17066	0.611454	0.36464	Mild_vs_Health	None
P17174	-0.00644419	0.833004	Mild_vs_Health	None
P17931	0.240786	0.619996	Mild_vs_Health	None
P17936	-0.0128873	0.654645	Mild_vs_Health	None
P17987	1.98316		Mild_vs_Health	None
P18065			Mild_vs_Health	None
P18206	1.01095	0.0504047	Mild_vs_Health	None
P18428	-0.169635	0.470507	Mild_vs_Health	None
P18669	1.29488	0.0456425	Mild_vs_Health	Up
P18859	1.25453	0.189693	Mild_vs_Health	None
P19013			Mild_vs_Health	None
P19320			Mild_vs_Health	None
P19652	1.60034	1.22e-05	Mild_vs_Health	Up
P19823	-0.100676	0.27776	Mild_vs_Health	None
P19827	0.0249279	0.604059	Mild_vs_Health	None
P19961	-0.964407	0.180277	Mild_vs_Health	None
P19971			Mild_vs_Health	None
P20073	1.03379	0.125477	Mild_vs_Health	None
P20340	0.263598	0.54876	Mild_vs_Health	None
P20618	0.330998	0.578673	Mild_vs_Health	None
P20674	0.855296	0.603119	Mild_vs_Health	None
P20742	-0.0101056	0.686893	Mild_vs_Health	None
P20774	-0.194125	0.0909043	Mild_vs_Health	None
P20851	1.80469	0.14024	Mild_vs_Health	None
P21108			Mild_vs_Health	None
P21291	0.261299	0.887995	Mild_vs_Health	None
P21333	0.767306	0.0553943	Mild_vs_Health	None
P21796	-0.565812		Mild_vs_Health	None
P22061	0.781034	0.0716924	Mild_vs_Health	None
P22105	-0.296399	0.282921	Mild_vs_Health	None
P22314			Mild_vs_Health	None
P22352	-0.283602	0.658011	Mild_vs_Health	None
P22466	0.84963	0.294304	Mild_vs_Health	None
P22692	0.46651	0.86928	Mild_vs_Health	None
P22792	-0.0666391	0.816773	Mild_vs_Health	None
P22891	-0.11935	0.797067	Mild_vs_Health	None
P22894			Mild_vs_Health	None
P22897	-0.521959	0.22189	Mild_vs_Health	None
P23083	0.281464	0.900267	Mild_vs_Health	None
P23142	-0.301595	0.126475	Mild_vs_Health	None
P23229	-1.3946	0.0225222	Mild_vs_Health	Down
P23284	1.46324	0.134599	Mild_vs_Health	None
P23381	-0.0929344	0.501984	Mild_vs_Health	None
P23528	1.9054	0.00720442	Mild_vs_Health	Up
P24158	-0.130331	0.706466	Mild_vs_Health	None
P24534	0.375684	0.880315	Mild_vs_Health	None
P24592	-0.464097	0.353265	Mild_vs_Health	None
P24593	-1.46122	0.0543955	Mild_vs_Health	None
P24666	0.469783	0.468036	Mild_vs_Health	None
P24821	-0.71703	0.824069	Mild_vs_Health	None
P24844	1.26613	0.314828	Mild_vs_Health	None
P25311	0.2489	0.266779	Mild_vs_Health	None
P25705			Mild_vs_Health	None
P25774	0.53851	0.0903017	Mild_vs_Health	None
P25786			Mild_vs_Health	None
P25787	0.544637	0.176085	Mild_vs_Health	None
P25788	1.38897		Mild_vs_Health	None
P25789	1.28025	0.0773337	Mild_vs_Health	None
P25815	0.194291	0.51238	Mild_vs_Health	None
P26038	0.978397	0.0258227	Mild_vs_Health	None
P26447	1.07517	0.0561666	Mild_vs_Health	None
P26572	-1.01825	0.61722	Mild_vs_Health	None
P26599	0.859133	0.277211	Mild_vs_Health	None
P26885	1.71993	0.00431875	Mild_vs_Health	Up
P27105	-1.36364	0.397931	Mild_vs_Health	None
P27169	-1.45029	0.0131263	Mild_vs_Health	Down
P27348	1.1469	0.0672689	Mild_vs_Health	None
P27487	-0.799916	0.111656	Mild_vs_Health	None
P27797	2.12017	0.17701	Mild_vs_Health	None
P27824	-0.859097	0.316916	Mild_vs_Health	None
P28062			Mild_vs_Health	None
P28066	1.6179		Mild_vs_Health	None
P28070	1.24987	0.0101171	Mild_vs_Health	Up
P28074	0.457023		Mild_vs_Health	None
P28161	3.04007		Mild_vs_Health	None
P28300	-0.101751	0.564886	Mild_vs_Health	None
P28676			Mild_vs_Health	None
P28799			Mild_vs_Health	None
P28838			Mild_vs_Health	None
P29401			Mild_vs_Health	None
P29622	-0.00321714	0.37598	Mild_vs_Health	None
P29692	-0.200524		Mild_vs_Health	None
P29966			Mild_vs_Health	None
P30041	0.393922	0.32493	Mild_vs_Health	None
P30043	-0.750565	0.763481	Mild_vs_Health	None
P30044	1.06477	0.0892637	Mild_vs_Health	None
P30046	0.529016	0.114394	Mild_vs_Health	None
P30048	1.00681	0.342689	Mild_vs_Health	None
P30086	-0.106126	0.846323	Mild_vs_Health	None
P30101	0.549593		Mild_vs_Health	None
P30626	0.602538	0.288035	Mild_vs_Health	None
P30740	0.762293	0.0889746	Mild_vs_Health	None
P31040	-0.296626	0.454846	Mild_vs_Health	None
P31146	0.243869	0.427367	Mild_vs_Health	None
P31150	1.88326	0.00774956	Mild_vs_Health	Up
P31946	0.340219	0.854784	Mild_vs_Health	None
P31949	0.858983	0.123643	Mild_vs_Health	None
P32119	-0.973078	0.780876	Mild_vs_Health	None
P33908	0.479359	0.630671	Mild_vs_Health	None
P34059			Mild_vs_Health	None
P34096	-1.17172	0.00411674	Mild_vs_Health	Down
P35527	2.92743	0.13784	Mild_vs_Health	None
P35579	-2.27356	0.102227	Mild_vs_Health	None
P35625			Mild_vs_Health	None
P35754	0.00428672	0.763631	Mild_vs_Health	None
P35813	0.495442		Mild_vs_Health	None
P35858	-0.150163	0.69973	Mild_vs_Health	None
P35908	1.1159	0.108538	Mild_vs_Health	None
P35998	0.07319	0.640621	Mild_vs_Health	None
P36222	0.333155	0.626919	Mild_vs_Health	None
P36542			Mild_vs_Health	None
P36955	-0.0181736	0.857979	Mild_vs_Health	None
P36959	0.485341	0.388397	Mild_vs_Health	None
P36980	0.588149	0.173714	Mild_vs_Health	None
P37108			Mild_vs_Health	None
P37235	1.04663	0.223513	Mild_vs_Health	None
P37802	1.86466	0.00659523	Mild_vs_Health	Up
P37837			Mild_vs_Health	None
P37840	1.41582	0.0378552	Mild_vs_Health	Up
P38606			Mild_vs_Health	None
P39059	-0.771351	0.181972	Mild_vs_Health	None
P39060	0.323949	0.653147	Mild_vs_Health	None
P40197	-0.218437	0.300005	Mild_vs_Health	None
P40925	0.764356	0.134514	Mild_vs_Health	None
P41159	2.10378		Mild_vs_Health	None
P41218			Mild_vs_Health	None
P41222	-0.0156035	0.915994	Mild_vs_Health	None
P41226	0.59352	0.46728	Mild_vs_Health	None
P42126	0.475134		Mild_vs_Health	None
P43250	0.371714	0.319211	Mild_vs_Health	None
P43251	-0.304256	0.779671	Mild_vs_Health	None
P43405	-0.149222	0.622128	Mild_vs_Health	None
P43652	-0.335904	0.12191	Mild_vs_Health	None
P46109	0.497062	0.806484	Mild_vs_Health	None
P46439			Mild_vs_Health	None
P46781	-0.740981	0.159129	Mild_vs_Health	None
P46782	0.291507		Mild_vs_Health	None
P46783			Mild_vs_Health	None
P47756	-0.038047	0.487937	Mild_vs_Health	None
P47914			Mild_vs_Health	None
P48059	0.830945	0.118328	Mild_vs_Health	None
P48426	-0.987114		Mild_vs_Health	None
P48637			Mild_vs_Health	None
P48643	-0.228273	0.743907	Mild_vs_Health	None
P48735	2.53832		Mild_vs_Health	None
P48740	1.02727		Mild_vs_Health	None
P49368			Mild_vs_Health	None
P49720	1.02177	0.0172144	Mild_vs_Health	Up
P49721	0.700762		Mild_vs_Health	None
P49747	-0.626002	0.160694	Mild_vs_Health	None
P49773	0.506201	0.195397	Mild_vs_Health	None
P49908	0.0430829	0.876889	Mild_vs_Health	None
P49913	-0.28828	0.272943	Mild_vs_Health	None
P50151	1.34666	0.119081	Mild_vs_Health	None
P50281	0.597431	0.232002	Mild_vs_Health	None
P50395	0.484088	0.390921	Mild_vs_Health	None
P50402	0.352598	0.822938	Mild_vs_Health	None
P50552	0.848503	0.12652	Mild_vs_Health	None
P51149	0.0871994	0.860818	Mild_vs_Health	None
P51452	3.29398		Mild_vs_Health	None
P51884	-0.164927	0.530779	Mild_vs_Health	None
P52209	1.17122	0.220376	Mild_vs_Health	None
P52272	-2.24518		Mild_vs_Health	None
P52565	0.00174318	0.747894	Mild_vs_Health	None
P52566	0.206821	0.517177	Mild_vs_Health	None
P53004	-0.552395	0.200908	Mild_vs_Health	None
P53618	0.828467	0.364363	Mild_vs_Health	None
P53634	1.94753		Mild_vs_Health	None
P53814	-0.934705		Mild_vs_Health	None
P54108	-0.560289	0.165709	Mild_vs_Health	None
P54710	0.980737	0.232443	Mild_vs_Health	None
P54727	0.309789	0.612695	Mild_vs_Health	None
P54920	0.618749	0.283814	Mild_vs_Health	None
P55056	0.151484	0.694383	Mild_vs_Health	None
P55058	-0.408591	0.558926	Mild_vs_Health	None
P55072	-0.333805	0.389694	Mild_vs_Health	None
P55083	-1.04214	0.529211	Mild_vs_Health	None
P55103	-0.993085	0.0322287	Mild_vs_Health	None
P55145	1.6427	0.0293502	Mild_vs_Health	Up
P55209			Mild_vs_Health	None
P55774	-0.569541	0.393748	Mild_vs_Health	None
P55854	0.800299	0.0663673	Mild_vs_Health	None
P55957	1.47746	0.055491	Mild_vs_Health	None
P56211	0.535851	0.451726	Mild_vs_Health	None
P56385			Mild_vs_Health	None
P58166	0.043479		Mild_vs_Health	None
P58546	0.62952		Mild_vs_Health	None
P59665	-1.33489	0.00414634	Mild_vs_Health	Down
P59998	1.40268	0.01843	Mild_vs_Health	Up
P60174	0.934457	0.0869402	Mild_vs_Health	None
P60709	0.605526	0.164618	Mild_vs_Health	None
P60953	0.992267	0.234901	Mild_vs_Health	None
P60981	0.856147	0.33591	Mild_vs_Health	None
P60985	-0.00912538	0.966505	Mild_vs_Health	None
P61009	2.19488	0.0112962	Mild_vs_Health	Up
P61026	-0.62444	0.653422	Mild_vs_Health	None
P61077			Mild_vs_Health	None
P61088	1.14109	0.0224692	Mild_vs_Health	Up
P61106	-0.033556		Mild_vs_Health	None
P61158	-0.0414909		Mild_vs_Health	None
P61204	0.928775	0.0815124	Mild_vs_Health	None
P61224	1.44201	0.0449199	Mild_vs_Health	Up
P61225	0.179655	0.837575	Mild_vs_Health	None
P61586	0.9618	0.42157	Mild_vs_Health	None
P61604	1.65108	0.597116	Mild_vs_Health	None
P61626	-0.59768	0.430995	Mild_vs_Health	None
P61769	-0.987222	0.0282114	Mild_vs_Health	None
P61952	1.67867	0.367149	Mild_vs_Health	None
P61960			Mild_vs_Health	None
P61970	-0.199606	0.963035	Mild_vs_Health	None
P61978	-0.438352		Mild_vs_Health	None
P61981	0.777329	0.194763	Mild_vs_Health	None
P62136	1.29889	0.16397	Mild_vs_Health	None
P62140			Mild_vs_Health	None
P62241			Mild_vs_Health	None
P62258	0.881911	0.0667613	Mild_vs_Health	None
P62269			Mild_vs_Health	None
P62328	2.44845	0.0016319	Mild_vs_Health	Up
P62330	1.25256		Mild_vs_Health	None
P62424	-0.467886	0.0823019	Mild_vs_Health	None
P62714	0.851918	0.144758	Mild_vs_Health	None
P62753			Mild_vs_Health	None
P62805	2.04715	0.0774015	Mild_vs_Health	None
P62820	0.0497389	0.601894	Mild_vs_Health	None
P62826	-0.734064	0.870716	Mild_vs_Health	None
P62834			Mild_vs_Health	None
P62857			Mild_vs_Health	None
P62937	1.59917	0.00781756	Mild_vs_Health	Up
P62942	2.17293	0.00274592	Mild_vs_Health	Up
P62993	0.340368	0.998229	Mild_vs_Health	None
P63000	0.882801	0.488587	Mild_vs_Health	None
P63104	0.822205	0.0519632	Mild_vs_Health	None
P63218	0.472058	0.649619	Mild_vs_Health	None
P63220			Mild_vs_Health	None
P63241	0.821766	0.32751	Mild_vs_Health	None
P67809			Mild_vs_Health	None
P67936	-0.228557	0.79628	Mild_vs_Health	None
P68036	-0.396586	0.693919	Mild_vs_Health	None
P68104	0.04529	0.635317	Mild_vs_Health	None
P68363	1.54233	0.0238506	Mild_vs_Health	Up
P68366	1.23315	0.0377871	Mild_vs_Health	Up
P68371	1.3964	0.00867079	Mild_vs_Health	Up
P68402	1.46686	0.0336823	Mild_vs_Health	Up
P68431	1.19715	0.29676	Mild_vs_Health	None
P68871	-1.10937	0.532291	Mild_vs_Health	None
P69891	1.25489	0.922704	Mild_vs_Health	None
P78371			Mild_vs_Health	None
P78417	1.73337	0.00538137	Mild_vs_Health	Up
P80108	-1.08617	0.000283827	Mild_vs_Health	Down
P80188	-0.897107	0.163297	Mild_vs_Health	None
P80511	0.875965	0.151197	Mild_vs_Health	None
P80723	-0.198017	0.214603	Mild_vs_Health	None
P81172			Mild_vs_Health	None
P81605	0.117629	0.947493	Mild_vs_Health	None
P84095	-0.592664	0.431189	Mild_vs_Health	None
P98160	-0.111315	0.527649	Mild_vs_Health	None
P99999	1.25852	0.088324	Mild_vs_Health	None
Q00526	-0.0317201	0.587028	Mild_vs_Health	None
Q01082	0.279393	0.981893	Mild_vs_Health	None
Q01433	-1.79812	0.191954	Mild_vs_Health	None
Q01459	-0.00511611	0.633905	Mild_vs_Health	None
Q01523	-0.938774	0.274499	Mild_vs_Health	None
Q01995			Mild_vs_Health	None
Q02223	-1.02758	0.203414	Mild_vs_Health	None
Q02487	-0.336185		Mild_vs_Health	None
Q02747	0.03971	0.647545	Mild_vs_Health	None
Q02818			Mild_vs_Health	None
Q03001	0.125969	0.924236	Mild_vs_Health	None
Q03591	-0.612964		Mild_vs_Health	None
Q04637			Mild_vs_Health	None
Q04756	-0.542765	0.390543	Mild_vs_Health	None
Q04760	0.976764	0.380821	Mild_vs_Health	None
Q04917	0.676089	0.390736	Mild_vs_Health	None
Q05209	1.16397	0.0700429	Mild_vs_Health	None
Q06033	-0.054936	0.468227	Mild_vs_Health	None
Q06141			Mild_vs_Health	None
Q06323			Mild_vs_Health	None
Q06830	0.688208	0.259122	Mild_vs_Health	None
Q06AH7	-0.307799	0.193281	Mild_vs_Health	None
Q07507	-0.960774	0.0375104	Mild_vs_Health	None
Q07960	0.659223	0.148565	Mild_vs_Health	None
Q08380	0.366395	0.285085	Mild_vs_Health	None
Q08397	-0.369805	0.613094	Mild_vs_Health	None
Q08495	0.169615	0.998027	Mild_vs_Health	None
Q08554	-0.870694	0.164843	Mild_vs_Health	None
Q08830	1.49874	0.0229899	Mild_vs_Health	Up
Q0KKI6	-1.29743	0.47439	Mild_vs_Health	None
Q0VAA2	0.0346206	0.509729	Mild_vs_Health	None
Q0ZCF9	-0.32778	0.328548	Mild_vs_Health	None
Q0ZCH4	1.91174	0.227657	Mild_vs_Health	None
Q0ZCH6	0.104189	0.913267	Mild_vs_Health	None
Q0ZCH8	0.299006	0.719062	Mild_vs_Health	None
Q0ZCH9	-0.0091112	0.989521	Mild_vs_Health	None
Q0ZCI0	0.234584	0.560609	Mild_vs_Health	None
Q0ZCI2	-0.386407	0.283647	Mild_vs_Health	None
Q0ZCI8	-0.343275	0.738194	Mild_vs_Health	None
Q0ZCJ1	0.54485	0.0732714	Mild_vs_Health	None
Q0ZGT2	-0.520174	0.404777	Mild_vs_Health	None
Q10471	0.710211	0.00194844	Mild_vs_Health	None
Q10588	0.539083	0.369395	Mild_vs_Health	None
Q12794	-0.672338	0.555745	Mild_vs_Health	None
Q12805	0.140941	0.970856	Mild_vs_Health	None
Q12840	0.0274948	0.465615	Mild_vs_Health	None
Q12884	-1.21649	0.118843	Mild_vs_Health	None
Q12907	0.611503	0.794875	Mild_vs_Health	None
Q12912	-1.20109	0.128946	Mild_vs_Health	None
Q13094	0.198241	0.713242	Mild_vs_Health	None
Q13103	0.0241956	0.961929	Mild_vs_Health	None
Q13162	0.618106	0.30009	Mild_vs_Health	None
Q13177	0.966566		Mild_vs_Health	None
Q13201	0.928843	0.189446	Mild_vs_Health	None
Q13214			Mild_vs_Health	None
Q13228	-2.11433	0.947698	Mild_vs_Health	None
Q13232	-0.0927072	0.612526	Mild_vs_Health	None
Q13404	1.90017	0.00172268	Mild_vs_Health	Up
Q13418	0.76128	0.20987	Mild_vs_Health	None
Q13510	2.70334	0.112383	Mild_vs_Health	None
Q13561			Mild_vs_Health	None
Q13586	1.03215	0.499904	Mild_vs_Health	None
Q13630	0.179136		Mild_vs_Health	None
Q13707	0.530437	0.264089	Mild_vs_Health	None
Q13789	-0.783097	0.094498	Mild_vs_Health	None
Q13790	-0.324075	0.0764201	Mild_vs_Health	None
Q13822	-0.472445	0.938945	Mild_vs_Health	None
Q14019			Mild_vs_Health	None
Q14247	-0.0744603	0.720568	Mild_vs_Health	None
Q14254			Mild_vs_Health	None
Q14314	-0.294488	0.417555	Mild_vs_Health	None
Q14485	-0.520398	0.787124	Mild_vs_Health	None
Q14508	2.42053		Mild_vs_Health	None
Q14515			Mild_vs_Health	None
Q14520	-0.261036	0.228521	Mild_vs_Health	None
Q14623	-0.688451	0.0448888	Mild_vs_Health	None
Q14624	0.0447045	0.925222	Mild_vs_Health	None
Q14643	1.06813		Mild_vs_Health	None
Q14677	0.0157014	0.816695	Mild_vs_Health	None
Q14697	-1.05624	0.0153603	Mild_vs_Health	Down
Q14766	0.670575	0.268052	Mild_vs_Health	None
Q14767	-0.443038	0.0424327	Mild_vs_Health	None
Q14847	0.472431	0.868173	Mild_vs_Health	None
Q14BN4			Mild_vs_Health	None
Q15063	0.456963	0.47015	Mild_vs_Health	None
Q15084	1.97678	0.00392808	Mild_vs_Health	Up
Q15113	-0.104202	0.987043	Mild_vs_Health	None
Q15121	1.83916		Mild_vs_Health	None
Q15126	1.37928	0.0242103	Mild_vs_Health	Up
Q15149	-0.892486	0.0579146	Mild_vs_Health	None
Q15154	-1.39357	0.0051235	Mild_vs_Health	Down
Q15166	-0.371055	0.587332	Mild_vs_Health	None
Q15369	0.361326	0.456543	Mild_vs_Health	None
Q15404	1.88765	0.0304796	Mild_vs_Health	Up
Q15430			Mild_vs_Health	None
Q15485	-0.134489	0.359187	Mild_vs_Health	None
Q15555	-0.169217		Mild_vs_Health	None
Q15582	0.702426	0.213085	Mild_vs_Health	None
Q15691	1.28162	0.0957162	Mild_vs_Health	None
Q15828	-1.22821	0.00420149	Mild_vs_Health	Down
Q15836	0.340066	0.986222	Mild_vs_Health	None
Q15843			Mild_vs_Health	None
Q15847	-0.157967	0.796737	Mild_vs_Health	None
Q15848	0.271347	0.387604	Mild_vs_Health	None
Q15904			Mild_vs_Health	None
Q15907	0.0160676	0.781596	Mild_vs_Health	None
Q15911	-1.63298		Mild_vs_Health	None
Q15942	0.260387	0.546207	Mild_vs_Health	None
Q16610	0.567352	0.158865	Mild_vs_Health	None
Q16627	-1.60736	0.0172994	Mild_vs_Health	Down
Q16643	0.147734	0.980674	Mild_vs_Health	None
Q16661	0.946856		Mild_vs_Health	None
Q16663	-0.431633	0.499894	Mild_vs_Health	None
Q16706	-0.545875	0.114173	Mild_vs_Health	None
Q16769	-0.922326	0.193531	Mild_vs_Health	None
Q16787	-0.726433	0.159867	Mild_vs_Health	None
Q16799	1.82374		Mild_vs_Health	None
Q17R60	-0.349142	0.051859	Mild_vs_Health	None
Q27J81	-0.901498	0.0530228	Mild_vs_Health	None
Q2L9S7	-0.320409	0.179827	Mild_vs_Health	None
Q32Q12	1.22072	0.173645	Mild_vs_Health	None
Q3LR79	2.19879	0.505617	Mild_vs_Health	None
Q3ZCW2	1.1899	0.048544	Mild_vs_Health	Up
Q4G1C8	-0.392419		Mild_vs_Health	None
Q4TZM4	2.28368	0.219319	Mild_vs_Health	None
Q4VAM3	1.09894	0.827873	Mild_vs_Health	None
Q52MT0	-1.85719	0.286481	Mild_vs_Health	None
Q53YY1	0.128991	0.92453	Mild_vs_Health	None
Q569I7	-0.499017	0.183662	Mild_vs_Health	None
Q56G89	-0.817133	0.258714	Mild_vs_Health	None
Q59HB3	-0.653184	0.842387	Mild_vs_Health	None
Q5BLP8			Mild_vs_Health	None
Q5CZ94	-0.375273	0.170574	Mild_vs_Health	None
Q5EFE5	-0.357847	0.458269	Mild_vs_Health	None
Q5EFE6	-0.154699	0.89049	Mild_vs_Health	None
Q5FWF9	-0.0363625	0.728638	Mild_vs_Health	None
Q5H9Q3	-0.0915181	0.649629	Mild_vs_Health	None
Q5JRA6	0.689648		Mild_vs_Health	None
Q5JSH3	1.58403	0.152975	Mild_vs_Health	None
Q5K130	-0.456456	0.831262	Mild_vs_Health	None
Q5NV68	-0.221478	0.490289	Mild_vs_Health	None
Q5NV75	1.87123	0.501544	Mild_vs_Health	None
Q5NV82	-0.672775	0.178163	Mild_vs_Health	None
Q5NV91	-0.509394	0.0792445	Mild_vs_Health	None
Q5SQ64	0.935803	0.168386	Mild_vs_Health	None
Q5T5C0	-0.0332789	0.639839	Mild_vs_Health	None
Q5TCU3			Mild_vs_Health	None
Q5THR3	-0.123058		Mild_vs_Health	None
Q5VVC0	1.29254	0.0790341	Mild_vs_Health	None
Q5VWM4	-0.314862	0.176831	Mild_vs_Health	None
Q5XTR9	-1.33287	0.355925	Mild_vs_Health	None
Q641Q2	-0.785031	0.0524009	Mild_vs_Health	None
Q65ZC9	0.204748	0.605095	Mild_vs_Health	None
Q66K66	-1.01413	0.153446	Mild_vs_Health	None
Q68CK4	1.34739	0.00282286	Mild_vs_Health	Up
Q68CN4	0.555722	0.307176	Mild_vs_Health	None
Q68DE7	-0.249733	0.374006	Mild_vs_Health	None
Q68DR3	-0.594727	0.610173	Mild_vs_Health	None
Q6DHV5	-0.561974	0.435937	Mild_vs_Health	None
Q6DHW4	-0.906322	0.0245677	Mild_vs_Health	None
Q6DJT9			Mild_vs_Health	None
Q6E0U4	-0.260893	0.460375	Mild_vs_Health	None
Q6EMK4	-0.192463	0.241119	Mild_vs_Health	None
Q6GMV3			Mild_vs_Health	None
Q6GMV7	-0.172679	0.210203	Mild_vs_Health	None
Q6GMW3	1.53859	0.0949101	Mild_vs_Health	None
Q6GMW4	0.104955	0.766902	Mild_vs_Health	None
Q6GMW6	-3.36269	0.416485	Mild_vs_Health	None
Q6GMX3	1.04101	0.884931	Mild_vs_Health	None
Q6IBS0	0.496828	0.408606	Mild_vs_Health	None
Q6IN99	-0.635361	0.0500706	Mild_vs_Health	None
Q6IPQ0	0.154447	0.965476	Mild_vs_Health	None
Q6LAM1	1.11891	0.0404165	Mild_vs_Health	Up
Q6LBZ0	-0.210911		Mild_vs_Health	None
Q6LDG4	0.217442	0.829433	Mild_vs_Health	None
Q6MZL2	0.0551511	0.878238	Mild_vs_Health	None
Q6MZQ6	-3.37876	0.103315	Mild_vs_Health	None
Q6MZU6	-3.17174	0.191735	Mild_vs_Health	None
Q6MZX7	0.508375	0.231194	Mild_vs_Health	None
Q6MZX9	-0.151344	0.244779	Mild_vs_Health	None
Q6N041	-0.721549	0.444388	Mild_vs_Health	None
Q6N092	-1.84959	0.0482334	Mild_vs_Health	Down
Q6N093	-0.0866041	0.864507	Mild_vs_Health	None
Q6N095	0.229194	0.405185	Mild_vs_Health	None
Q6N096	0.666982	0.0783271	Mild_vs_Health	None
Q6N097	-0.117907	0.96096	Mild_vs_Health	None
Q6NS95	0.07216	0.587065	Mild_vs_Health	None
Q6P5S3	0.786677	0.224257	Mild_vs_Health	None
Q6PIK1	0.0412209	0.55438	Mild_vs_Health	None
Q6PIL8	-0.0949436	0.658101	Mild_vs_Health	None
Q6PJF2	-0.657289	0.0237726	Mild_vs_Health	None
Q6Q788	0.65018	0.235145	Mild_vs_Health	None
Q6U2E7	0.422426	0.770334	Mild_vs_Health	None
Q6UX71	0.383682	0.505644	Mild_vs_Health	None
Q6UXH0	0.134873	0.108147	Mild_vs_Health	None
Q6UY14	0.0209736	0.888271	Mild_vs_Health	None
Q6V1P9	-0.884466	0.00861657	Mild_vs_Health	None
Q6VFQ6	4.92417	0.552224	Mild_vs_Health	None
Q6ZRK6	0.112402	0.764134	Mild_vs_Health	None
Q6ZVX0	-0.829679	0.359687	Mild_vs_Health	None
Q6ZW64	-0.117256	0.918319	Mild_vs_Health	None
Q7KZ85	-0.519085	0.938432	Mild_vs_Health	None
Q7L9L4			Mild_vs_Health	None
Q7M4S4	-0.234773	0.789275	Mild_vs_Health	None
Q7RTT4	-0.268091	0.991035	Mild_vs_Health	None
Q7Z2E8	-0.165375	0.683218	Mild_vs_Health	None
Q7Z2U7	0.329763	0.955594	Mild_vs_Health	None
Q7Z351	-0.544474	0.439188	Mild_vs_Health	None
Q7Z379	-0.795951	0.209816	Mild_vs_Health	None
Q7Z3Y4	0.162587	0.844034	Mild_vs_Health	None
Q7Z3Y5	1.53654	0.161021	Mild_vs_Health	None
Q7Z406	0.206289	0.899579	Mild_vs_Health	None
Q7Z434	-0.156968	0.742471	Mild_vs_Health	None
Q7Z478	0.43953	0.431721	Mild_vs_Health	None
Q7Z4T9	0.497209	0.0369032	Mild_vs_Health	None
Q7Z4W1			Mild_vs_Health	None
Q7Z5J4	0.0815863	0.306907	Mild_vs_Health	None
Q7Z637	2.52843	0.162054	Mild_vs_Health	None
Q7Z6G4	-2.12825	0.13132	Mild_vs_Health	None
Q7Z794	0.968103	0.163734	Mild_vs_Health	None
Q7Z7M8	-1.2887	0.00901103	Mild_vs_Health	Down
Q86T96	0.717741	0.275927	Mild_vs_Health	None
Q86TT1	-0.321371	0.986886	Mild_vs_Health	None
Q86TT2	-0.405244	0.168147	Mild_vs_Health	None
Q86TY3	-0.4407	0.198444	Mild_vs_Health	None
Q86U17	0.824714	0.019865	Mild_vs_Health	None
Q86UD1	0.0222473	0.952861	Mild_vs_Health	None
Q86UX7	-1.01279	0.263771	Mild_vs_Health	None
Q86VF8	-0.308213	0.0424011	Mild_vs_Health	None
Q86YQ4	-0.917352	0.327957	Mild_vs_Health	None
Q86YW5	1.0215	0.937677	Mild_vs_Health	None
Q8IVB4	0.420588	0.923347	Mild_vs_Health	None
Q8IVH4	0.433401	0.621409	Mild_vs_Health	None
Q8IWJ2			Mild_vs_Health	None
Q8IYK4	-2.48751		Mild_vs_Health	None
Q8IZP0	0.0509654		Mild_vs_Health	None
Q8N1Q1	-0.19194		Mild_vs_Health	None
Q8N355	-0.183613	0.200246	Mild_vs_Health	None
Q8N3F0			Mild_vs_Health	None
Q8N3L3	1.20354	0.148672	Mild_vs_Health	None
Q8N5J2	0.187162	0.693567	Mild_vs_Health	None
Q8N9N7	0.945729	0.042297	Mild_vs_Health	None
Q8NBP7	0.0765403	0.525222	Mild_vs_Health	None
Q8NCL6	-0.78938	0.0250848	Mild_vs_Health	None
Q8NDC0	0.880753	0.226808	Mild_vs_Health	None
Q8NEJ1	-0.140275	0.298042	Mild_vs_Health	None
Q8NF20	-0.104007	0.798072	Mild_vs_Health	None
Q8NG11	-0.257953	0.294269	Mild_vs_Health	None
Q8NHQ1	-1.17257	0.00129956	Mild_vs_Health	Down
Q8NI99	0.273991	0.320661	Mild_vs_Health	None
Q8TAD7	2.49667	0.0514606	Mild_vs_Health	None
Q8TC07	0.333738	0.026194	Mild_vs_Health	None
Q8TCD0	1.85579	0.123811	Mild_vs_Health	None
Q8TDB0	-1.06057	0.0268605	Mild_vs_Health	Down
Q8TDI0	-0.314719	0.0920959	Mild_vs_Health	None
Q8TDL5			Mild_vs_Health	None
Q8TE63	-0.241403	0.130714	Mild_vs_Health	None
Q8TER5	3.38464	0.000980128	Mild_vs_Health	Up
Q8TF09			Mild_vs_Health	None
Q8WUW1	0.985163	0.454411	Mild_vs_Health	None
Q8WW12	1.13564	0.0578552	Mild_vs_Health	None
Q8WWA0	-0.0659235	0.990763	Mild_vs_Health	None
Q8WWA1	0.927121	0.156806	Mild_vs_Health	None
Q8WWZ8	0.217595	0.781205	Mild_vs_Health	None
Q8WXE0	0.294726	0.597659	Mild_vs_Health	None
Q8WZ74	-0.00893157	0.704241	Mild_vs_Health	None
Q8WZA0	0.337118	0.753308	Mild_vs_Health	None
Q92520	0.0932899	0.533281	Mild_vs_Health	None
Q92522	-0.111233	0.875461	Mild_vs_Health	None
Q92530			Mild_vs_Health	None
Q92619	1.22871	0.205409	Mild_vs_Health	None
Q92686	0.961659	0.558012	Mild_vs_Health	None
Q92820	0.795653	0.0210504	Mild_vs_Health	None
Q92954	0.738857	0.0756859	Mild_vs_Health	None
Q93084	2.76199	0.0867712	Mild_vs_Health	None
Q969E1			Mild_vs_Health	None
Q96A00	0.606724	0.609769	Mild_vs_Health	None
Q96C24	0.113632	0.637392	Mild_vs_Health	None
Q96CS2	0.643602	0.132957	Mild_vs_Health	None
Q96CX2	2.80737	0.213966	Mild_vs_Health	None
Q96EI5	-0.722201	0.550449	Mild_vs_Health	None
Q96FZ7			Mild_vs_Health	None
Q96HC4	1.22846	0.482222	Mild_vs_Health	None
Q96IU4	0.873591	0.103287	Mild_vs_Health	None
Q96IY4	0.683859	0.551041	Mild_vs_Health	None
Q96J94	0.542642	0.36365	Mild_vs_Health	None
Q96JD1	-0.188727	0.241153	Mild_vs_Health	None
Q96K68	-0.280311	0.257705	Mild_vs_Health	None
Q96LI6	3.99531		Mild_vs_Health	None
Q96N23	0.716497	0.00475405	Mild_vs_Health	None
Q96PD5	-0.861665	0.00195235	Mild_vs_Health	None
Q96PF1	-0.000334995	0.172273	Mild_vs_Health	None
Q96QR1	-1.78802	0.00675661	Mild_vs_Health	Down
Q96S96	-1.23675		Mild_vs_Health	None
Q96SN8	0.993285	0.52794	Mild_vs_Health	None
Q96T46	0.836431		Mild_vs_Health	None
Q99439	1.7633	0.0431463	Mild_vs_Health	Up
Q99497	1.02673	0.120426	Mild_vs_Health	None
Q99542			Mild_vs_Health	None
Q99719	-0.152998	0.711767	Mild_vs_Health	None
Q99816			Mild_vs_Health	None
Q99952			Mild_vs_Health	None
Q99969	-1.91416	0.0218246	Mild_vs_Health	Down
Q99972	0.30694	0.260627	Mild_vs_Health	None
Q99988			Mild_vs_Health	None
Q9BQE3	0.837615	0.203006	Mild_vs_Health	None
Q9BR76	0.543907	0.651934	Mild_vs_Health	None
Q9BRP8	0.186995	0.961227	Mild_vs_Health	None
Q9BSF0			Mild_vs_Health	None
Q9BSJ8	0.57762		Mild_vs_Health	None
Q9BT23	0.460092	0.613175	Mild_vs_Health	None
Q9BTY2	-0.0239762	0.840911	Mild_vs_Health	None
Q9BUN1	1.76448	0.0712964	Mild_vs_Health	None
Q9BV40	-0.0440844		Mild_vs_Health	None
Q9BWP8	-0.901035	0.193313	Mild_vs_Health	None
Q9BWU5	-0.912828	0.979354	Mild_vs_Health	None
Q9BXA2	-0.253703	0.632345	Mild_vs_Health	None
Q9BXR6	0.441697	0.511139	Mild_vs_Health	None
Q9BXT4	0.188191	0.461804	Mild_vs_Health	None
Q9BXX0			Mild_vs_Health	None
Q9BYZ8	-0.584074		Mild_vs_Health	None
Q9GZN7	-0.25799	0.189299	Mild_vs_Health	None
Q9GZP8	0.889997	0.230634	Mild_vs_Health	None
Q9GZT8	-0.0164898	0.863668	Mild_vs_Health	None
Q9H0E2	0.854275	0.16128	Mild_vs_Health	None
Q9H299	2.3485	0.00184504	Mild_vs_Health	Up
Q9H2A9	0.410784	0.642502	Mild_vs_Health	None
Q9H4B7	1.8242	0.0206206	Mild_vs_Health	Up
Q9H4G4	-0.590326	0.131315	Mild_vs_Health	None
Q9H4M9	-0.916564		Mild_vs_Health	None
Q9H4X1			Mild_vs_Health	None
Q9H804	0.593173	0.0212263	Mild_vs_Health	None
Q9H8L6	-0.650276	0.27677	Mild_vs_Health	None
Q9H9A7	0.908002	0.0620585	Mild_vs_Health	None
Q9HBI1	-0.254429	0.95416	Mild_vs_Health	None
Q9HC77	0.116621	0.982463	Mild_vs_Health	None
Q9HCJ2	-0.86591	0.0789445	Mild_vs_Health	None
Q9HCN8	0.0127666	0.725845	Mild_vs_Health	None
Q9HD89	-0.589241	0.123598	Mild_vs_Health	None
Q9HDC9	-0.20329	0.446601	Mild_vs_Health	None
Q9NP84			Mild_vs_Health	None
Q9NPH3	-0.041343	0.943332	Mild_vs_Health	None
Q9NPP6	0.0159477	0.786258	Mild_vs_Health	None
Q9NQ38	1.17481	0.17187	Mild_vs_Health	None
Q9NQ75	1.12819		Mild_vs_Health	None
Q9NQ79	0.539297	0.0926094	Mild_vs_Health	None
Q9NR12	0.323578	0.881061	Mild_vs_Health	None
Q9NR31	1.53868	0.0254698	Mild_vs_Health	Up
Q9NS69	1.94812		Mild_vs_Health	None
Q9NTG1	0.821037	0.0886611	Mild_vs_Health	None
Q9NX76	0.190105	0.60728	Mild_vs_Health	None
Q9NY65	1.38695	0.289234	Mild_vs_Health	None
Q9NYB9	-0.12099	0.615857	Mild_vs_Health	None
Q9NZD4	-0.294538	0.61844	Mild_vs_Health	None
Q9NZN3	-0.241774	0.852929	Mild_vs_Health	None
Q9NZP8	0.457085	0.239345	Mild_vs_Health	None
Q9P0C9	-0.612479	0.18065	Mild_vs_Health	None
Q9P0L0			Mild_vs_Health	None
Q9P1C5	-0.0658139	0.893989	Mild_vs_Health	None
Q9P1F3	2.00381	0.0058292	Mild_vs_Health	Up
Q9P270	0.489694		Mild_vs_Health	None
Q9P2S5	-0.281569	0.168801	Mild_vs_Health	None
Q9P2X0			Mild_vs_Health	None
Q9UBI6	0.418898	0.275518	Mild_vs_Health	None
Q9UBQ6	-0.670823	0.0882539	Mild_vs_Health	None
Q9UBS4	0.399048	0.646928	Mild_vs_Health	None
Q9UBU3			Mild_vs_Health	None
Q9UBV8	0.62308	0.150788	Mild_vs_Health	None
Q9UBW5	0.498837	0.907321	Mild_vs_Health	None
Q9UDY8	1.27802	0.0895445	Mild_vs_Health	None
Q9UFN0	0.782643	0.303945	Mild_vs_Health	None
Q9UFW8	-0.474228	0.0343071	Mild_vs_Health	None
Q9UGM5	0.523089	0.503398	Mild_vs_Health	None
Q9UHA4	0.344994		Mild_vs_Health	None
Q9UHB6			Mild_vs_Health	None
Q9UHG3	0.00122905	0.869805	Mild_vs_Health	None
Q9UI15	1.35714	0.111209	Mild_vs_Health	None
Q9UIG0	-0.121397	0.532076	Mild_vs_Health	None
Q9UJC5	1.02272		Mild_vs_Health	None
Q9UJU6	-0.189011	0.736332	Mild_vs_Health	None
Q9UK08			Mild_vs_Health	None
Q9UK54	-1.4973	0.385646	Mild_vs_Health	None
Q9UK55	0.0434017	0.638307	Mild_vs_Health	None
Q9UL46	-0.105607	0.961559	Mild_vs_Health	None
Q9UL70	-0.190235	0.924957	Mild_vs_Health	None
Q9UL71	-0.078995	0.872583	Mild_vs_Health	None
Q9UL81	-0.203246	0.689633	Mild_vs_Health	None
Q9UL82	-0.248494	0.145658	Mild_vs_Health	None
Q9UL86	-0.0174805	0.827579	Mild_vs_Health	None
Q9UL93	-0.450029	0.163457	Mild_vs_Health	None
Q9UL95	0.768972	0.141353	Mild_vs_Health	None
Q9ULB6	-0.728835	0.0265691	Mild_vs_Health	None
Q9ULV4	0.367614	0.606764	Mild_vs_Health	None
Q9ULZ3			Mild_vs_Health	None
Q9UMX0	0.75246		Mild_vs_Health	None
Q9UMX5	0.160296	0.800866	Mild_vs_Health	None
Q9UNN8	-0.655517	0.257373	Mild_vs_Health	None
Q9UNU2	0.263494	0.433227	Mild_vs_Health	None
Q9UNW1	0.499406	0.872299	Mild_vs_Health	None
Q9UNZ2	1.90385	0.212218	Mild_vs_Health	None
Q9UPN3	-0.66242	0.19597	Mild_vs_Health	None
Q9UPN7	1.00328	0.00469015	Mild_vs_Health	Up
Q9UQF0	-0.0334086	0.188559	Mild_vs_Health	None
Q9Y240	0.421574		Mild_vs_Health	None
Q9Y251	1.43003	0.1866	Mild_vs_Health	None
Q9Y274	-0.424007	0.861069	Mild_vs_Health	None
Q9Y287	-0.283667	0.555004	Mild_vs_Health	None
Q9Y2Q3	0.531683	0.574132	Mild_vs_Health	None
Q9Y3C8			Mild_vs_Health	None
Q9Y490	0.246735	0.399035	Mild_vs_Health	None
Q9Y4I1	-0.133185		Mild_vs_Health	None
Q9Y4L1	1.27671	0.0282472	Mild_vs_Health	Up
Q9Y509	-1.11239	0.000458469	Mild_vs_Health	Down
Q9Y5Y7	1.01748	0.277504	Mild_vs_Health	None
Q9Y613	0.612517	0.255692	Mild_vs_Health	None
Q9Y624	-1.56168	0.0884067	Mild_vs_Health	None
Q9Y6F6	-0.36736		Mild_vs_Health	None
Q9Y6I7	0.456284	0.433526	Mild_vs_Health	None
Q9Y6R7	-0.451805	0.17436	Mild_vs_Health	None
S6AWD6	-0.172477	0.202616	Mild_vs_Health	None
S6AWF0	-0.0774783	0.665147	Mild_vs_Health	None
S6B294	0.0816213	0.525277	Mild_vs_Health	None
S6B2A6	0.277139	0.536581	Mild_vs_Health	None
S6B2B0	-0.121452	0.249319	Mild_vs_Health	None
S6B2C3	-0.650296	0.0144061	Mild_vs_Health	None
S6BAM6	0.396101	0.595751	Mild_vs_Health	None
S6BAN6	-0.540126	0.0965186	Mild_vs_Health	None
S6BAP8	0.219698	0.792528	Mild_vs_Health	None
S6BAR0	-0.342119	0.572472	Mild_vs_Health	None
S6BGD6	-0.295499	0.306892	Mild_vs_Health	None
S6BGE0	0.194171	0.257137	Mild_vs_Health	None
S6BGE9	-0.0146572	0.744878	Mild_vs_Health	None
S6C4Q9	0.157955	0.716083	Mild_vs_Health	None
S6C4R2	0.21203	0.367528	Mild_vs_Health	None
S6C4R7	0.427226	0.391854	Mild_vs_Health	None
S6C4S2	0.51898	0.198222	Mild_vs_Health	None
U3PXP0	-1.46107	0.500646	Mild_vs_Health	None
U5LGW0	0.830291	0.297928	Mild_vs_Health	None
V9GYE3	-0.934446	0.0236098	Mild_vs_Health	None
V9GYG9	-0.0265602	0.771789	Mild_vs_Health	None
V9GYJ8	0.990391	0.0248004	Mild_vs_Health	None
V9GYM3	-1.27565	0.00443998	Mild_vs_Health	Down
V9H1D9	-1.2549	0.762217	Mild_vs_Health	None
V9HW34	-0.266609	0.733914	Mild_vs_Health	None
V9HW68	-0.979522	0.206567	Mild_vs_Health	None
V9HWI6	0.000488593	0.502319	Mild_vs_Health	None
A0A023I8F1	-0.772289	0.00870813	Severe_vs_Health	None
A0A024QZB4	-0.708125	0.0353191	Severe_vs_Health	None
A0A024R233	0.0114165		Severe_vs_Health	None
A0A024R6I7	0.40985	0.445288	Severe_vs_Health	None
A0A024R895	-0.122667		Severe_vs_Health	None
A0A024R962	-0.227	0.198137	Severe_vs_Health	None
A0A024RBE6	0.660494	0.48508	Severe_vs_Health	None
A0A024RD39	-1.05472	0.359899	Severe_vs_Health	None
A0A068LKQ8	0.0233433	0.404061	Severe_vs_Health	None
A0A068LKR4	-0.956001	0.0017172	Severe_vs_Health	None
A0A068LL56	0.341417	0.684612	Severe_vs_Health	None
A0A068LN03	-0.0433711	0.655042	Severe_vs_Health	None
A0A068LN17	0.453057	0.0461368	Severe_vs_Health	None
A0A075B6I0	-0.485786	0.720942	Severe_vs_Health	None
A0A075B6I9			Severe_vs_Health	None
A0A075B6J9	0.0124188	0.799772	Severe_vs_Health	None
A0A075B6K2	1.80174	0.0684035	Severe_vs_Health	None
A0A075B6Q5	0.131171	0.986388	Severe_vs_Health	None
A0A075B6S2	-0.518508	0.117102	Severe_vs_Health	None
A0A075B6S6	-2.34236	0.0180312	Severe_vs_Health	Down
A0A075B7D0	-1.10939	0.163546	Severe_vs_Health	None
A0A075B7D4	-0.0792634	0.487678	Severe_vs_Health	None
A0A087WSZ0	-0.291276	0.0977161	Severe_vs_Health	None
A0A087WU05	-1.19496		Severe_vs_Health	None
A0A087WWT3	0.289136	0.359389	Severe_vs_Health	None
A0A087WWU8	0.581113	0.24439	Severe_vs_Health	None
A0A087WYE8			Severe_vs_Health	None
A0A087WZQ5	0.27414	0.249244	Severe_vs_Health	None
A0A087X0Q4	-0.549041	0.128386	Severe_vs_Health	None
A0A087X177			Severe_vs_Health	None
A0A096LPE2	-0.308389	0.188104	Severe_vs_Health	None
A0A0A0MSV6	-0.117745	0.33115	Severe_vs_Health	None
A0A0A0MT36	-0.0724382	0.630832	Severe_vs_Health	None
A0A0B4J1V2	0.827105	0.221147	Severe_vs_Health	None
A0A0B4J1V6	1.20251	0.134177	Severe_vs_Health	None
A0A0B4J2A4	-0.427273	0.363926	Severe_vs_Health	None
A0A0B4J2D9	0.498354	0.904221	Severe_vs_Health	None
A0A0B4J2H0	0.810267	0.140969	Severe_vs_Health	None
A0A0C4DGB6	-0.601427	0.000282219	Severe_vs_Health	None
A0A0C4DH24	-1.16658	0.0184756	Severe_vs_Health	Down
A0A0C4DH32	-0.225082		Severe_vs_Health	None
A0A0C4DH33	1.99267	0.00840241	Severe_vs_Health	Up
A0A0C4DH43	0.140228	0.571848	Severe_vs_Health	None
A0A0D5ZZZ2			Severe_vs_Health	None
A0A0F7T891	0.0268763	0.879654	Severe_vs_Health	None
A0A0F7T8B3	-0.498996	0.347331	Severe_vs_Health	None
A0A0F7T931	-0.208877	0.743571	Severe_vs_Health	None
A0A0F7TBJ0	1.01361	0.073155	Severe_vs_Health	None
A0A0G2JMI3	0.741696	0.443529	Severe_vs_Health	None
A0A0J9YVY3	0.731722	0.662201	Severe_vs_Health	None
A0A0J9YW62	-1.19661	0.100314	Severe_vs_Health	None
A0A0J9YWQ3	0.0548563	0.848612	Severe_vs_Health	None
A0A0M3KKW6	-0.231978	0.468938	Severe_vs_Health	None
A0A0R7FJH5	-0.309895	0.348227	Severe_vs_Health	None
A0A0S2Z3V0	2.47969	0.236908	Severe_vs_Health	None
A0A0U1RQK4	-0.361758	0.0479603	Severe_vs_Health	None
A0A0U4EXB4	0.986572	0.218452	Severe_vs_Health	None
A0A0X9T0H6	3.15459	0.231026	Severe_vs_Health	None
A0A0X9T0I7	-0.0968039	0.706396	Severe_vs_Health	None
A0A0X9T7T4	-0.150088	0.198583	Severe_vs_Health	None
A0A0X9T7V9	-0.0254478	0.688899	Severe_vs_Health	None
A0A0X9TD23	-1.0819	0.106157	Severe_vs_Health	None
A0A0X9TD47	-0.672447	0.316586	Severe_vs_Health	None
A0A0X9TD88	-0.200369	0.141858	Severe_vs_Health	None
A0A0X9USK2	0.235059	0.819661	Severe_vs_Health	None
A0A0X9USL5	-0.651936	0.108015	Severe_vs_Health	None
A0A0X9UWK7	0.590577	0.170699	Severe_vs_Health	None
A0A0X9UWL5	-0.231256	0.533558	Severe_vs_Health	None
A0A0X9UWM4	-0.192116	0.411246	Severe_vs_Health	None
A0A0X9V981	-0.0874057	0.809871	Severe_vs_Health	None
A0A0X9V9B3	-0.827876	0.00651426	Severe_vs_Health	None
A0A0X9V9C4	1.20396	0.225922	Severe_vs_Health	None
A0A0X9V9D6	-0.369567	0.371223	Severe_vs_Health	None
A0A109PPC2	-0.045962	0.641245	Severe_vs_Health	None
A0A109PS32	-0.755224	0.0337079	Severe_vs_Health	None
A0A109PS54	-0.798058	0.111151	Severe_vs_Health	None
A0A109PVK5	-1.50318	0.00985865	Severe_vs_Health	Down
A0A109PW33	-0.588301	0.0172636	Severe_vs_Health	None
A0A109PW41	2.96576	0.461995	Severe_vs_Health	None
A0A109PW50	-0.710597	0.507039	Severe_vs_Health	None
A0A120HF56	-0.527033	0.0320988	Severe_vs_Health	None
A0A125QYY9	-0.535985	0.00783913	Severe_vs_Health	None
A0A125U0U6	-0.594151	0.200192	Severe_vs_Health	None
A0A125U0U8	-0.946681	0.238338	Severe_vs_Health	None
A0A125U0V1	-0.173503	0.712443	Severe_vs_Health	None
A0A125U0V4	-0.678568	0.292322	Severe_vs_Health	None
A0A126LAY1	-1.20123	0.00271955	Severe_vs_Health	Down
A0A140VJJ6	0.451919	0.0255849	Severe_vs_Health	None
A0A140VKA0	-0.452926	0.593793	Severe_vs_Health	None
A0A193CHR8	-0.968891	0.0322278	Severe_vs_Health	None
A0A193CHS1	-1.62031	0.00316827	Severe_vs_Health	Down
A0A1B0GTC6	-1.11975	0.00776964	Severe_vs_Health	Down
A0A1B0GUB1	0.52904	0.282252	Severe_vs_Health	None
A0A1B1CYC5	-1.54415	0.0425775	Severe_vs_Health	Down
A0A1B4WRL5	-0.878743	0.417179	Severe_vs_Health	None
A0A1C9J6R0	-0.0760885	0.943159	Severe_vs_Health	None
A0A1C9J6R5	2.49237	0.00151935	Severe_vs_Health	Up
A0A1C9J6R6	-0.736378	0.0441773	Severe_vs_Health	None
A0A1C9J6Z4	-0.45176	0.482582	Severe_vs_Health	None
A0A1L2BU33	-0.14788	0.68753	Severe_vs_Health	None
A0A1L2BU38	-0.455522	0.025154	Severe_vs_Health	None
A0A1L2BU40	-0.0270879	0.97695	Severe_vs_Health	None
A0A1L2BU44	-2.303	0.00240918	Severe_vs_Health	Down
A0A1L2BU46	-0.5587	0.0460509	Severe_vs_Health	None
A0A1L2BU48	0.460276	0.341352	Severe_vs_Health	None
A0A1L2BU51	0.318348	0.217633	Severe_vs_Health	None
A0A1L7B5J3	0.747391	0.168454	Severe_vs_Health	None
A0A1S5UZ29	0.247903	0.753527	Severe_vs_Health	None
A0A1S5UZ39	-0.0699696	0.652333	Severe_vs_Health	None
A0A1U9WZ84	-1.04144	0.104874	Severe_vs_Health	None
A0A1U9X793	-1.5142	1.8e-06	Severe_vs_Health	Down
A0A1U9X8X3	-0.4529	0.0379397	Severe_vs_Health	None
A0A1W1B640	-0.809917	0.349101	Severe_vs_Health	None
A0A1W6IYI5	-0.446096	0.417667	Severe_vs_Health	None
A0A1W6IYI6	0.218712	0.260775	Severe_vs_Health	None
A0A1W6IYI8	-0.611504	0.0220062	Severe_vs_Health	None
A0A1W6IYI9	0.360078	0.499859	Severe_vs_Health	None
A0A1W6IYJ0	-0.198444	0.321144	Severe_vs_Health	None
A0A1W6IYJ1	-0.751527	0.00389702	Severe_vs_Health	None
A0A1W6IYJ4	-0.640339	0.114147	Severe_vs_Health	None
A0A1W6IYJ8	-0.295695	0.376656	Severe_vs_Health	None
A0A1W6IYK8	-0.108057	0.254187	Severe_vs_Health	None
A0A1W6IYL0	0.0889718	0.709908	Severe_vs_Health	None
A0A1W6IYL8	1.84666		Severe_vs_Health	None
A0A2H4G024	-0.445675	0.860791	Severe_vs_Health	None
A0A2S1CVU8	0.241341	0.786122	Severe_vs_Health	None
A0A2S1ZAU6	-0.0232889	0.671742	Severe_vs_Health	None
A0A2U8J8B7	0.744389	0.120944	Severe_vs_Health	None
A0A2U8J8F7	-0.738371	0.00419088	Severe_vs_Health	None
A0A2U8J8G7	0.401052	0.788123	Severe_vs_Health	None
A0A2U8J8H1	-0.416576	0.529444	Severe_vs_Health	None
A0A2U8J8H2	-0.813763	0.0228057	Severe_vs_Health	None
A0A2U8J8H8	-0.158111	0.443975	Severe_vs_Health	None
A0A2U8J8H9	-0.215871	0.638653	Severe_vs_Health	None
A0A2U8J8I9	-0.342442	0.0415724	Severe_vs_Health	None
A0A2U8J8K0	1.88749	0.017703	Severe_vs_Health	Up
A0A2U8J8K7			Severe_vs_Health	None
A0A2U8J8K8	0.422237		Severe_vs_Health	None
A0A2U8J8M3	0.749456	0.261106	Severe_vs_Health	None
A0A2U8J8N7	-0.420905	0.462525	Severe_vs_Health	None
A0A2U8J8P3	-0.374815	0.305178	Severe_vs_Health	None
A0A2U8J8Q0	-0.656828	0.0242552	Severe_vs_Health	None
A0A2U8J8Q2	2.10829	0.0254206	Severe_vs_Health	Up
A0A2U8J8R6	-0.159472	0.583529	Severe_vs_Health	None
A0A2U8J8T1	0.585821	0.714453	Severe_vs_Health	None
A0A2U8J8T2	0.233663	0.501264	Severe_vs_Health	None
A0A2U8J8T6	1.33375	0.577539	Severe_vs_Health	None
A0A2U8J8U0	-0.849376	0.394059	Severe_vs_Health	None
A0A2U8J8W4	-0.472836	0.236546	Severe_vs_Health	None
A0A2U8J8W8			Severe_vs_Health	None
A0A2U8J8W9	-0.985918	0.0741959	Severe_vs_Health	None
A0A2U8J8X1			Severe_vs_Health	None
A0A2U8J8X6	-0.154601	0.566663	Severe_vs_Health	None
A0A2U8J8X8	0.276939	0.315246	Severe_vs_Health	None
A0A2U8J8Y8	-0.0453192	0.298204	Severe_vs_Health	None
A0A2U8J8Z1	-1.07574	0.0110375	Severe_vs_Health	Down
A0A2U8J8Z4	0.390509	0.463389	Severe_vs_Health	None
A0A2U8J8Z6	-0.755445	0.00409934	Severe_vs_Health	None
A0A2U8J906	-0.282109	0.444325	Severe_vs_Health	None
A0A2U8J909	-1.41071		Severe_vs_Health	None
A0A2U8J910	1.41668	0.069071	Severe_vs_Health	None
A0A2U8J915	0.215823	0.850977	Severe_vs_Health	None
A0A2U8J921	-0.471495	0.0262019	Severe_vs_Health	None
A0A2U8J923	-2.5034		Severe_vs_Health	None
A0A2U8J926	-0.74513	0.0550567	Severe_vs_Health	None
A0A2U8J931	0.0428691	0.96543	Severe_vs_Health	None
A0A2U8J933	-1.00675	0.000134476	Severe_vs_Health	Down
A0A2U8J934			Severe_vs_Health	None
A0A2U8J937	-0.489871	0.13885	Severe_vs_Health	None
A0A2U8J942	-0.519788	0.0234573	Severe_vs_Health	None
A0A2U8J945	-1.70141	0.0203769	Severe_vs_Health	Down
A0A2U8J946	0.593596	0.536902	Severe_vs_Health	None
A0A2U8J947	-0.596823	0.0266196	Severe_vs_Health	None
A0A2U8J954	-1.23599	3.22e-05	Severe_vs_Health	Down
A0A2U8J958	2.33006	0.176871	Severe_vs_Health	None
A0A2U8J968	-0.151732	0.200781	Severe_vs_Health	None
A0A2U8J971	-0.683292	0.0912734	Severe_vs_Health	None
A0A2U8J973	0.0236005	0.927257	Severe_vs_Health	None
A0A2U8J974	-0.357652	0.212332	Severe_vs_Health	None
A0A2U8J978	-0.267506	0.0997438	Severe_vs_Health	None
A0A2U8J989	-0.599043	0.0750161	Severe_vs_Health	None
A0A2U8J999	1.29704	0.000353297	Severe_vs_Health	Up
A0A2U8J9A8	-0.842603	0.0037727	Severe_vs_Health	None
A0A2U8J9A9	-0.171565	0.67104	Severe_vs_Health	None
A0A2U8J9B6	-0.111147	0.383353	Severe_vs_Health	None
A0A2U8J9C2	2.36884	0.0363852	Severe_vs_Health	Up
A0A2U8J9D3	-0.916294	0.00164725	Severe_vs_Health	None
A0A2U8J9D6	2.1598	0.954963	Severe_vs_Health	None
A0A2U9QGI0	0.919344	0.0418794	Severe_vs_Health	None
A0A2Y9CYD6	-0.363897	0.887059	Severe_vs_Health	None
A0A2Y9CYE2	-0.330299	0.437265	Severe_vs_Health	None
A0A2Y9CYF4	-0.480118	0.0127192	Severe_vs_Health	None
A0A2Y9CYF7	0.262869	0.652222	Severe_vs_Health	None
A0A384MDQ7	0.552096	0.196077	Severe_vs_Health	None
A0A384NL10	1.0398	0.134588	Severe_vs_Health	None
A0A385HVZ2	-0.444803	0.868641	Severe_vs_Health	None
A0A385HW21	0.0275853	0.503522	Severe_vs_Health	None
A0A3B3ISA6	0.0228445	0.65045	Severe_vs_Health	None
A0A3B3ISR2	-0.087608	0.549799	Severe_vs_Health	None
A0A3S8UZ26	-1.69269	0.11945	Severe_vs_Health	None
A0A449C188	0.925099	0.0383035	Severe_vs_Health	None
A0A449C193	-0.72465	0.000973666	Severe_vs_Health	None
A0A449C198	-0.0723554	0.970866	Severe_vs_Health	None
A0A449C1A8	-0.622499	0.17534	Severe_vs_Health	None
A0A4E0VZZ8	-0.65131	0.082794	Severe_vs_Health	None
A0A4E0W274	-1.48684	0.0144366	Severe_vs_Health	Down
A0A4E0W6F2	-0.00888118	0.685977	Severe_vs_Health	None
A0M8Q6	0.827891	0.0120003	Severe_vs_Health	None
A0N4Z8	0.127385	0.749381	Severe_vs_Health	None
A0N5G5	-0.598993	0.296128	Severe_vs_Health	None
A0N7I9	-0.262842	0.737844	Severe_vs_Health	None
A0N7J6	0.617896	0.401834	Severe_vs_Health	None
A0T064			Severe_vs_Health	None
A2IPI2	-0.341693	0.574041	Severe_vs_Health	None
A2IPI4	-0.875173	0.0932616	Severe_vs_Health	None
A2IPI6	-0.502064	0.178347	Severe_vs_Health	None
A2J1M3	-0.685771	0.163864	Severe_vs_Health	None
A2J1M5	-1.23483	0.0574221	Severe_vs_Health	None
A2J1N0	-0.574595	0.470067	Severe_vs_Health	None
A2J1N1	0.408339	0.303838	Severe_vs_Health	None
A2J1N4	-1.0049	0.388445	Severe_vs_Health	None
A2J1N6	-0.861319	0.000218089	Severe_vs_Health	None
A2J1N7	-0.381146	0.0370283	Severe_vs_Health	None
A2J1N9	-0.423195	0.797582	Severe_vs_Health	None
A2J1P0	0.100148	0.771972	Severe_vs_Health	None
A2J422	0.959162	0.226592	Severe_vs_Health	None
A2J423	-0.501836	0.0956141	Severe_vs_Health	None
A2JA15	-0.628241	0.160385	Severe_vs_Health	None
A2JA16	-0.0726894	0.404255	Severe_vs_Health	None
A2JA17	-1.02521	0.00620057	Severe_vs_Health	Down
A2JA19	-0.492661	0.372967	Severe_vs_Health	None
A2KBC1	0.775017	0.110146	Severe_vs_Health	None
A2KBC5	-0.112762	0.727015	Severe_vs_Health	None
A2KBC8	0.110241		Severe_vs_Health	None
A2MYC9	-0.378084	0.247065	Severe_vs_Health	None
A2MYD1	-2.12408	0.023023	Severe_vs_Health	Down
A2N0U0	-0.909272	0.0130529	Severe_vs_Health	None
A2N0U4	0.677764	0.829462	Severe_vs_Health	None
A2N2F4	-1.35342	0.0197386	Severe_vs_Health	Down
A2N2G5	-0.158027	0.232414	Severe_vs_Health	None
A2N2W8	-1.05433	0.00768559	Severe_vs_Health	Down
A2N7P4	0.556102	0.379277	Severe_vs_Health	None
A2NB43	0.58152	0.386226	Severe_vs_Health	None
A2NB46	-0.197528	0.198347	Severe_vs_Health	None
A2NH53	0.546418	0.607211	Severe_vs_Health	None
A2NJV5	-0.535741	0.524244	Severe_vs_Health	None
A2NKM6	-0.309963	0.10057	Severe_vs_Health	None
A2NV54	-0.358267	0.172354	Severe_vs_Health	None
A2NV55	-0.474764	0.0514824	Severe_vs_Health	None
A2NW97	-0.433507	0.781049	Severe_vs_Health	None
A2NXP9	0.0342762	0.568195	Severe_vs_Health	None
A2NYU7	1.91386		Severe_vs_Health	None
A2NYU8	-0.607602	0.0799498	Severe_vs_Health	None
A2NYU9	-0.262787	0.676091	Severe_vs_Health	None
A2NYV0	-0.941683	0.0184433	Severe_vs_Health	None
A2NYV1	0.630476	0.473545	Severe_vs_Health	None
A2NZ55	-0.430881	0.154497	Severe_vs_Health	None
A4D0S4	-0.671215	0.00142156	Severe_vs_Health	None
A4F255	-0.355036	0.152432	Severe_vs_Health	None
A5YAK2	-0.241133	0.472799	Severe_vs_Health	None
A6H8Z2	0.547808	0.24191	Severe_vs_Health	None
A6NI72			Severe_vs_Health	None
A6NMB1	0.393927	0.115896	Severe_vs_Health	None
A6PVY3	0.367982	0.442534	Severe_vs_Health	None
A6XGP7	-1.37289	0.212176	Severe_vs_Health	None
A6XMH1			Severe_vs_Health	None
A8K008	-0.206311	0.0983001	Severe_vs_Health	None
A8K1K1	-0.64793	0.00557186	Severe_vs_Health	None
A8K5T0	0.578361	0.130999	Severe_vs_Health	None
A8K6T3	-0.743772	0.0480316	Severe_vs_Health	None
A8K7N0	0.891914	0.405429	Severe_vs_Health	None
A8K9P0			Severe_vs_Health	None
B1AH78			Severe_vs_Health	None
B1N7B7	-0.479192	0.370453	Severe_vs_Health	None
B1N7B8	-0.281513	0.372008	Severe_vs_Health	None
B1N7B9	-0.476801	0.210561	Severe_vs_Health	None
B2R582	-2.21001	4.73e-05	Severe_vs_Health	Down
B2R5G8	-0.179097	0.177642	Severe_vs_Health	None
B2R6W1	-0.160813	0.732321	Severe_vs_Health	None
B2R853	-0.0569123	0.490062	Severe_vs_Health	None
B2RBZ5	0.407299	0.23659	Severe_vs_Health	None
B2RDY9	-0.473789	0.762453	Severe_vs_Health	None
B2RUZ4	-0.558898		Severe_vs_Health	None
B3KPK7	-0.653392	0.0739153	Severe_vs_Health	None
B3KTA8	0.259473	0.262634	Severe_vs_Health	None
B3KWB5	0.203838	0.684333	Severe_vs_Health	None
B4DH02	-1.76995	0.1671	Severe_vs_Health	None
B4DI39	-0.674089		Severe_vs_Health	None
B4DN21	-0.270208	0.887319	Severe_vs_Health	None
B4DPP8	-0.545637	0.222908	Severe_vs_Health	None
B4DRE8	-1.37456	0.000741645	Severe_vs_Health	Down
B4DRF2	-0.169813		Severe_vs_Health	None
B4DRW4	1.22236	0.0646405	Severe_vs_Health	None
B4DUV1	-0.14618	0.660353	Severe_vs_Health	None
B4DV48	0.142285	0.999921	Severe_vs_Health	None
B4DYT3	-1.57992		Severe_vs_Health	None
B4E1B2	-0.465502	0.0663502	Severe_vs_Health	None
B4E1D8	0.504224	0.29996	Severe_vs_Health	None
B4E1Z4	0.46433	0.122252	Severe_vs_Health	None
B7Z1F8	0.268992	0.347413	Severe_vs_Health	None
B7Z2X4	0.48742	0.829064	Severe_vs_Health	None
B7Z4D1	-0.213176	0.0864892	Severe_vs_Health	None
B7Z539	-0.291551	0.488716	Severe_vs_Health	None
B7Z596	-1.30625	0.182326	Severe_vs_Health	None
B7Z6P1			Severe_vs_Health	None
B7ZAH9	0.706251	0.00494388	Severe_vs_Health	None
B7ZKJ8	1.3675	0.0257305	Severe_vs_Health	Up
B7ZMG8	-0.103306	0.479939	Severe_vs_Health	None
C0JYY2	-0.794516	0.684644	Severe_vs_Health	None
C7DJS2	0.372402		Severe_vs_Health	None
C8C504	-0.150254	0.674947	Severe_vs_Health	None
C9IYI1			Severe_vs_Health	None
C9IZP8	-0.126564	0.650137	Severe_vs_Health	None
C9J2Q0	-0.0980135	0.638396	Severe_vs_Health	None
C9JPQ9	0.702643	0.00162756	Severe_vs_Health	None
C9JQL5	-0.546885	0.0653126	Severe_vs_Health	None
D3DQX7	3.74745	0.00306476	Severe_vs_Health	Up
D3DTX7	2.39409	0.0105172	Severe_vs_Health	Up
D3GKD9	0.143377	0.501577	Severe_vs_Health	None
D5FWD0	0.809094	0.0992917	Severe_vs_Health	None
D9YZU8	2.19423	0.444097	Severe_vs_Health	None
D9YZV5	-1.38488	0.388874	Severe_vs_Health	None
E1B4S9	-0.688417	0.403373	Severe_vs_Health	None
E7ETH6	0.219328	0.789374	Severe_vs_Health	None
E9LUX2	0.564072	0.794009	Severe_vs_Health	None
E9NGZ5	0.0963332	0.634815	Severe_vs_Health	None
E9PEW8	0.0413327	0.660972	Severe_vs_Health	None
F6KPG5	-0.167923	0.334075	Severe_vs_Health	None
F8LSV7	1.10722	0.210596	Severe_vs_Health	None
F8TLS5	-0.11912	0.830611	Severe_vs_Health	None
F8W696	-0.601595	0.37935	Severe_vs_Health	None
F8W7C6	0.636344		Severe_vs_Health	None
F8W914			Severe_vs_Health	None
G1FM91	-0.48653	0.112441	Severe_vs_Health	None
G3GAU4	-0.877524	0.0146235	Severe_vs_Health	None
G3V1N2	-0.238749	0.818238	Severe_vs_Health	None
G3V3A0	1.22455	0.00018514	Severe_vs_Health	Up
G4V503	0.454372	0.642221	Severe_vs_Health	None
G8JLA2	-0.154913	0.595392	Severe_vs_Health	None
H0YJW9	-0.32443	0.830989	Severe_vs_Health	None
H0YLF3	0.895947	0.236976	Severe_vs_Health	None
H7C5R1	-0.122021	0.603055	Severe_vs_Health	None
I3L3R2	1.02624	0.0300725	Severe_vs_Health	Up
iRT-Kit_WR_fusion	-0.241753	0.207512	Severe_vs_Health	None
K7ER74	-0.501299	0.0806478	Severe_vs_Health	None
K7ERD8	-0.0391108	0.244901	Severe_vs_Health	None
L8E853			Severe_vs_Health	None
L8E934	-0.118424	0.529128	Severe_vs_Health	None
M0QXY9	0.202435	0.712592	Severe_vs_Health	None
M0R0Q9	0.313044	0.842558	Severe_vs_Health	None
O00151	-0.320326	0.996103	Severe_vs_Health	None
O00161	-0.798479	0.282225	Severe_vs_Health	None
O00187	0.220896	0.446099	Severe_vs_Health	None
O00194	-0.888162	0.0345641	Severe_vs_Health	None
O00244			Severe_vs_Health	None
O00299	1.4092	0.0347113	Severe_vs_Health	Up
O00391	0.322797	0.461454	Severe_vs_Health	None
O00429	-0.304805	0.480669	Severe_vs_Health	None
O00487	-0.752767	0.322292	Severe_vs_Health	None
O00585	0.352919	0.46155	Severe_vs_Health	None
O00743	0.857134	0.22585	Severe_vs_Health	None
O14672			Severe_vs_Health	None
O14745	-0.711686	0.0585266	Severe_vs_Health	None
O14786	1.24191	0.162813	Severe_vs_Health	None
O14791	-0.573351	0.170165	Severe_vs_Health	None
O14818	0.23849		Severe_vs_Health	None
O14828			Severe_vs_Health	None
O14933	-0.769561	0.167885	Severe_vs_Health	None
O14950	-0.306011	0.962599	Severe_vs_Health	None
O15037	0.769877	0.181938	Severe_vs_Health	None
O15078	-0.393717	0.704694	Severe_vs_Health	None
O15117	-0.608578	0.282002	Severe_vs_Health	None
O15143	0.217837	0.639716	Severe_vs_Health	None
O15144	0.977607		Severe_vs_Health	None
O15145	1.48269	0.0308976	Severe_vs_Health	Up
O15204	-0.726735	0.108854	Severe_vs_Health	None
O15212	0.556951		Severe_vs_Health	None
O15231	-0.80193	0.448053	Severe_vs_Health	None
O15335	1.59005		Severe_vs_Health	None
O15400			Severe_vs_Health	None
O15467	1.58405	0.117594	Severe_vs_Health	None
O15511	0.25223	0.93872	Severe_vs_Health	None
O19504	-0.422043	0.0833126	Severe_vs_Health	None
O43150	-0.0127234	0.887107	Severe_vs_Health	None
O43169			Severe_vs_Health	None
O43182	2.60259		Severe_vs_Health	None
O43312	-1.20989	0.0792305	Severe_vs_Health	None
O43399	-0.041002	0.883159	Severe_vs_Health	None
O43488	1.27286	0.0577101	Severe_vs_Health	None
O43493			Severe_vs_Health	None
O43504	1.54823	0.0725299	Severe_vs_Health	None
O43665	-0.128064	0.577859	Severe_vs_Health	None
O43768	2.08648	0.0881594	Severe_vs_Health	None
O43852			Severe_vs_Health	None
O43861	0.766734	0.273911	Severe_vs_Health	None
O43866	-0.394931	0.196437	Severe_vs_Health	None
O60234	0.87682	0.221334	Severe_vs_Health	None
O60493	-0.421009	0.56171	Severe_vs_Health	None
O60610	0.398742	0.588622	Severe_vs_Health	None
O60613	-0.755276	0.734061	Severe_vs_Health	None
O60664	0.779526	0.495478	Severe_vs_Health	None
O60814			Severe_vs_Health	None
O60888	2.01691		Severe_vs_Health	None
O60934	-1.21817	0.392712	Severe_vs_Health	None
O75340	-0.0691453	0.588662	Severe_vs_Health	None
O75347			Severe_vs_Health	None
O75348			Severe_vs_Health	None
O75368	1.71395	0.112144	Severe_vs_Health	None
O75396	-0.816857	0.176668	Severe_vs_Health	None
O75460	0.357721	0.782689	Severe_vs_Health	None
O75531			Severe_vs_Health	None
O75563	0.280661	0.903566	Severe_vs_Health	None
O75594	0.242171	0.515333	Severe_vs_Health	None
O75635	-0.879259	0.0816424	Severe_vs_Health	None
O75636	-0.0478999	0.630019	Severe_vs_Health	None
O75791	0.43925		Severe_vs_Health	None
O75874	1.81307	0.000990633	Severe_vs_Health	Up
O75882	0.632672	0.294335	Severe_vs_Health	None
O75888	0.334303	0.585534	Severe_vs_Health	None
O75915	-1.25878	0.147201	Severe_vs_Health	None
O95073	-0.380806	0.0303138	Severe_vs_Health	None
O95292	1.33076		Severe_vs_Health	None
O95336			Severe_vs_Health	None
O95372			Severe_vs_Health	None
O95445	-1.23336	1.21e-05	Severe_vs_Health	Down
O95479			Severe_vs_Health	None
O95502			Severe_vs_Health	None
O95810	-0.881451	0.91208	Severe_vs_Health	None
O95866	-0.0702457	0.805225	Severe_vs_Health	None
O96006	-0.736941	0.0811281	Severe_vs_Health	None
P00338	2.97279	6.77e-05	Severe_vs_Health	Up
P00352	3.5026	0.355025	Severe_vs_Health	None
P00387	-1.15664	0.0874428	Severe_vs_Health	None
P00441	-0.129112	0.414506	Severe_vs_Health	None
P00450	-0.130174	0.505646	Severe_vs_Health	None
P00480	-1.35615	0.545861	Severe_vs_Health	None
P00488	-0.581531	0.791487	Severe_vs_Health	None
P00491	0.546206	0.442786	Severe_vs_Health	None
P00492	0.310006	0.709798	Severe_vs_Health	None
P00558	1.03596	0.0479797	Severe_vs_Health	Up
P00568	0.235895	0.769069	Severe_vs_Health	None
P00734	-0.78792	0.00120292	Severe_vs_Health	None
P00738	0.156878	0.764031	Severe_vs_Health	None
P00739	-0.698955	0.0185326	Severe_vs_Health	None
P00740	0.227586	0.409367	Severe_vs_Health	None
P00742	-0.370336	0.0609939	Severe_vs_Health	None
P00746	-0.69677	0.0159643	Severe_vs_Health	None
P00747	0.103548	0.956094	Severe_vs_Health	None
P00915	0.726624	0.283382	Severe_vs_Health	None
P00918	1.64459	0.09282	Severe_vs_Health	None
P00995	2.75565		Severe_vs_Health	None
P01008	-0.54159	0.00708925	Severe_vs_Health	None
P01011	1.01541	0.000245313	Severe_vs_Health	Up
P01019	-0.496913	0.161568	Severe_vs_Health	None
P01023	-0.881662	0.306114	Severe_vs_Health	None
P01024	-0.209002	0.69121	Severe_vs_Health	None
P01031	0.343154	0.95312	Severe_vs_Health	None
P01033	1.84877	0.0014822	Severe_vs_Health	Up
P01034	0.113771	0.720644	Severe_vs_Health	None
P01042	0.00151535	0.961976	Severe_vs_Health	None
P01137	0.696866	0.256712	Severe_vs_Health	None
P01160	0.194635		Severe_vs_Health	None
P01236	-0.771117	0.290584	Severe_vs_Health	None
P01275	0.420847	0.402737	Severe_vs_Health	None
P01344	-1.04541	0.0260328	Severe_vs_Health	Down
P01591	0.170659	0.451475	Severe_vs_Health	None
P01601	0.146738	0.805273	Severe_vs_Health	None
P01714	0.6749	0.00363569	Severe_vs_Health	None
P01715	2.80087	0.000391857	Severe_vs_Health	Up
P01721	-0.647342	0.113271	Severe_vs_Health	None
P01743	2.12653	9.79e-07	Severe_vs_Health	Up
P01763			Severe_vs_Health	None
P01766	0.983112	0.0100277	Severe_vs_Health	None
P01817	0.591145	0.149502	Severe_vs_Health	None
P01833			Severe_vs_Health	None
P01859	-0.303181	0.320557	Severe_vs_Health	None
P01871	-0.208487	0.82105	Severe_vs_Health	None
P02008	0.0570134		Severe_vs_Health	None
P02042	-0.216351	0.807773	Severe_vs_Health	None
P02144	2.12874	0.171593	Severe_vs_Health	None
P02461			Severe_vs_Health	None
P02533	-0.998424	0.343378	Severe_vs_Health	None
P02538			Severe_vs_Health	None
P02549	-0.683926	0.0284235	Severe_vs_Health	None
P02647	-0.666136	0.000133109	Severe_vs_Health	None
P02649	-0.00884864	0.890592	Severe_vs_Health	None
P02654	-1.24604	0.000227931	Severe_vs_Health	Down
P02656	-0.787567	0.0309386	Severe_vs_Health	None
P02671	0.939415	0.0386032	Severe_vs_Health	None
P02675	0.359282	0.136316	Severe_vs_Health	None
P02686			Severe_vs_Health	None
P02730	0.415184	0.4641	Severe_vs_Health	None
P02741	4.72258	0.00026585	Severe_vs_Health	Up
P02743	0.424119	0.382434	Severe_vs_Health	None
P02745	-0.219641	0.155006	Severe_vs_Health	None
P02747	-0.064442	0.57718	Severe_vs_Health	None
P02748	0.688201	0.0470356	Severe_vs_Health	None
P02749	0.319461	0.316795	Severe_vs_Health	None
P02750	1.57721	6.41e-07	Severe_vs_Health	Up
P02751	-0.43201	0.962516	Severe_vs_Health	None
P02753	-0.605839	0.0229321	Severe_vs_Health	None
P02760	0.147175	0.811086	Severe_vs_Health	None
P02763	1.6229	5.04e-06	Severe_vs_Health	Up
P02765	-1.70388	0.252576	Severe_vs_Health	None
P02766	-1.17164	0.00259304	Severe_vs_Health	Down
P02774	-0.406579	0.271572	Severe_vs_Health	None
P02775	0.517677	0.44771	Severe_vs_Health	None
P02776	1.11317	0.502395	Severe_vs_Health	None
P02786	-1.00686	0.024031	Severe_vs_Health	Down
P02788	0.306202		Severe_vs_Health	None
P02790	-0.640663	0.00149644	Severe_vs_Health	None
P02792	1.53453	0.0474524	Severe_vs_Health	Up
P02795			Severe_vs_Health	None
P02810			Severe_vs_Health	None
P02812	0.410458		Severe_vs_Health	None
P02818			Severe_vs_Health	None
P03950	-0.172268	0.572599	Severe_vs_Health	None
P03951	2.26709	0.351302	Severe_vs_Health	None
P03952	-1.06879	1.83e-05	Severe_vs_Health	Down
P03973	1.46696	0.317391	Severe_vs_Health	None
P04004	-0.709235	0.07318	Severe_vs_Health	None
P04040	1.09966	0.0361805	Severe_vs_Health	Up
P04066	-0.34552	0.719445	Severe_vs_Health	None
P04070	-0.0915795	0.602857	Severe_vs_Health	None
P04075	1.46323	0.0311932	Severe_vs_Health	Up
P04080	1.10109	0.0745552	Severe_vs_Health	None
P04083	0.916877	0.890871	Severe_vs_Health	None
P04085	1.1622		Severe_vs_Health	None
P04179	0.710893	0.186527	Severe_vs_Health	None
P04180	-1.38498	0.00376724	Severe_vs_Health	Down
P04196	0.0211501	0.666566	Severe_vs_Health	None
P04211	0.236422	0.466363	Severe_vs_Health	None
P04217	0.0742874	0.838739	Severe_vs_Health	None
P04264	-0.2802	0.616854	Severe_vs_Health	None
P04275	-2.38739	0.634976	Severe_vs_Health	None
P04278	-1.65192	8.77e-05	Severe_vs_Health	Down
P04406	0.911816	0.108264	Severe_vs_Health	None
P04632	2.28291	0.0002233	Severe_vs_Health	Up
P04745	-1.6098	0.163152	Severe_vs_Health	None
P04746	-0.144319	0.519485	Severe_vs_Health	None
P04792	0.170886	0.687521	Severe_vs_Health	None
P04908	2.4718	0.073562	Severe_vs_Health	None
P05060	0.248813		Severe_vs_Health	None
P05062	1.36146	0.225911	Severe_vs_Health	None
P05090	-1.17567	0.00146134	Severe_vs_Health	Down
P05106	-1.81008	0.665637	Severe_vs_Health	None
P05109	3.20707	0.00132198	Severe_vs_Health	Up
P05121	0.114874	0.966921	Severe_vs_Health	None
P05154	-1.25399	4.57e-05	Severe_vs_Health	Down
P05155	0.0398325	0.918576	Severe_vs_Health	None
P05156	-0.185782	0.619567	Severe_vs_Health	None
P05160	0.380797	0.336379	Severe_vs_Health	None
P05164	0.343301	0.701379	Severe_vs_Health	None
P05386	1.06641		Severe_vs_Health	None
P05387	1.54074	0.10823	Severe_vs_Health	None
P05451	1.19248	0.262819	Severe_vs_Health	None
P05452	-1.81501	1.44e-05	Severe_vs_Health	Down
P05543	-0.759723	5.28e-06	Severe_vs_Health	None
P05546	-0.371062	0.126409	Severe_vs_Health	None
P05556	0.183758	0.804725	Severe_vs_Health	None
P06132			Severe_vs_Health	None
P06276	-1.71764	2.72e-06	Severe_vs_Health	Down
P06396	-1.30625	7.35e-07	Severe_vs_Health	Down
P06454	5.51773	0.000481132	Severe_vs_Health	Up
P06576	0.939808		Severe_vs_Health	None
P06702	2.59372	0.000928218	Severe_vs_Health	Up
P06703	0.775882	0.127431	Severe_vs_Health	None
P06727	-0.541393	0.0139473	Severe_vs_Health	None
P06733	1.52571	0.194415	Severe_vs_Health	None
P06744	0.758107		Severe_vs_Health	None
P07108	1.7995	0.0252419	Severe_vs_Health	Up
P07195	0.601441	0.327843	Severe_vs_Health	None
P07203	0.0544087	0.985225	Severe_vs_Health	None
P07225	-0.0686304	0.512627	Severe_vs_Health	None
P07237	0.678194	0.533579	Severe_vs_Health	None
P07339	1.50304	0.000914108	Severe_vs_Health	Up
P07357	-0.570464	0.139335	Severe_vs_Health	None
P07358	-0.571559	0.02269	Severe_vs_Health	None
P07359	-0.346384	0.686121	Severe_vs_Health	None
P07360	-1.06037	0.0656302	Severe_vs_Health	None
[truncated: 2,258 more rows]

## Sheet: Cluster information of proteins
Uniprot	Cluster
A0A023I8F1	6
A0A024QZB4	10
A0A024R233	2
A0A024R6I7	11
A0A024R895	2
A0A024R962	9
A0A024RBE6	1
A0A024RD39	5
A0A068LKQ8	2
A0A068LKR4	10
A0A068LL56	4
A0A068LN03	9
A0A068LN17	4
A0A075B6I0	7
A0A075B6J9	2
A0A075B6K2	11
A0A075B6Q5	8
A0A075B6S2	5
A0A075B6S6	10
A0A075B7D0	7
A0A075B7D4	2
A0A087WSZ0	10
A0A087WU05	7
A0A087WWT3	11
A0A087WWU8	3
A0A087WZQ5	8
A0A087X0Q4	10
A0A096LPE2	6
A0A0A0MSV6	2
A0A0A0MT36	6
A0A0B4J1V2	3
A0A0B4J1V6	4
A0A0B4J2A4	7
A0A0B4J2D9	8
A0A0B4J2H0	1
A0A0C4DGB6	7
A0A0C4DH24	5
A0A0C4DH32	9
A0A0C4DH33	3
A0A0C4DH43	8
A0A0F7T891	2
A0A0F7T8B3	7
A0A0F7T931	9
A0A0F7TBJ0	4
A0A0G2JMI3	3
A0A0J9YVY3	4
A0A0J9YW62	5
A0A0J9YWQ3	2
A0A0M3KKW6	9
A0A0R7FJH5	10
A0A0U1RQK4	5
A0A0U4EXB4	4
A0A0X9T0H6	3
A0A0X9T0I7	2
A0A0X9T7T4	2
A0A0X9T7V9	9
A0A0X9TD23	7
A0A0X9TD47	7
A0A0X9TD88	9
A0A0X9USK2	1
A0A0X9USL5	7
A0A0X9UWK7	3
A0A0X9UWL5	9
A0A0X9UWM4	7
A0A0X9V981	9
A0A0X9V9B3	10
A0A0X9V9C4	4
A0A0X9V9D6	7
A0A109PPC2	9
A0A109PS32	10
A0A109PS54	10
A0A109PVK5	10
A0A109PW33	7
A0A109PW41	3
A0A109PW50	5
A0A120HF56	6
A0A125QYY9	5
A0A125U0U6	5
A0A125U0U8	10
A0A125U0V1	7
A0A125U0V4	6
A0A126LAY1	5
A0A140VJJ6	11
A0A140VKA0	2
A0A193CHR8	10
A0A193CHS1	10
A0A1B0GTC6	6
A0A1B0GUB1	8
A0A1B1CYC5	10
A0A1B4WRL5	9
A0A1C9J6R0	5
A0A1C9J6R5	4
A0A1C9J6R6	7
A0A1C9J6Z4	7
A0A1L2BU33	2
A0A1L2BU38	7
A0A1L2BU40	9
A0A1L2BU44	10
A0A1L2BU46	6
A0A1L2BU48	2
A0A1L2BU51	3
A0A1L7B5J3	3
A0A1S5UZ29	4
A0A1S5UZ39	9
A0A1U9WZ84	5
A0A1U9X793	10
A0A1U9X8X3	10
A0A1W1B640	9
A0A1W6IYI5	6
A0A1W6IYI6	1
A0A1W6IYI8	5
A0A1W6IYI9	1
A0A1W6IYJ0	7
A0A1W6IYJ1	10
A0A1W6IYJ4	6
A0A1W6IYJ8	6
A0A1W6IYK8	5
A0A1W6IYL0	1
A0A1W6IYL8	3
A0A2H4G024	10
A0A2S1CVU8	1
A0A2S1ZAU6	9
A0A2U8J8B7	1
A0A2U8J8F7	5
A0A2U8J8G7	3
A0A2U8J8H1	9
A0A2U8J8H2	5
A0A2U8J8H8	9
A0A2U8J8H9	9
A0A2U8J8I9	7
A0A2U8J8K0	3
A0A2U8J8M3	4
A0A2U8J8N7	9
A0A2U8J8P3	6
A0A2U8J8Q0	9
A0A2U8J8Q2	3
A0A2U8J8R6	6
A0A2U8J8T1	3
A0A2U8J8T2	4
A0A2U8J8T6	3
A0A2U8J8U0	7
A0A2U8J8W4	7
A0A2U8J8W9	2
A0A2U8J8X6	9
A0A2U8J8X8	3
A0A2U8J8Y8	5
A0A2U8J8Z1	6
A0A2U8J8Z4	1
A0A2U8J8Z6	5
A0A2U8J906	9
A0A2U8J909	10
A0A2U8J910	3
A0A2U8J915	2
A0A2U8J921	9
A0A2U8J923	5
A0A2U8J926	5
A0A2U8J931	8
A0A2U8J933	10
A0A2U8J937	7
A0A2U8J942	6
A0A2U8J945	7
A0A2U8J946	3
A0A2U8J947	10
A0A2U8J954	7
A0A2U8J958	11
A0A2U8J968	9
A0A2U8J971	5
A0A2U8J973	8
A0A2U8J974	7
A0A2U8J978	10
A0A2U8J989	7
A0A2U8J999	3
A0A2U8J9A8	5
A0A2U8J9A9	5
A0A2U8J9B6	7
A0A2U8J9C2	3
A0A2U8J9D3	10
A0A2U8J9D6	3
A0A2U9QGI0	11
A0A2Y9CYD6	6
A0A2Y9CYE2	7
A0A2Y9CYF4	7
A0A2Y9CYF7	3
A0A384MDQ7	11
A0A384NL10	4
A0A385HVZ2	9
A0A385HW21	8
A0A3B3ISA6	4
A0A3B3ISR2	6
A0A3S8UZ26	10
A0A449C188	11
A0A449C193	10
A0A449C198	6
A0A449C1A8	5
A0A4E0VZZ8	5
A0A4E0W274	10
A0A4E0W6F2	2
A0M8Q6	11
A0N4Z8	3
A0N5G5	10
A0N7I9	10
A0N7J6	8
A2IPI2	9
A2IPI4	6
A2IPI6	10
A2J1M3	5
A2J1M5	6
A2J1N0	5
A2J1N1	2
A2J1N4	7
A2J1N6	10
A2J1N7	10
A2J1N9	7
A2J1P0	8
A2J422	4
A2J423	5
A2JA15	10
A2JA16	2
A2JA17	10
A2JA19	10
A2KBC1	3
A2KBC5	6
A2KBC8	8
A2MYC9	2
A2MYD1	7
A2N0U0	6
A2N0U4	3
A2N2F4	10
A2N2G5	7
A2N2W8	10
A2N7P4	3
A2NB43	3
A2NB46	7
A2NH53	3
A2NJV5	6
A2NKM6	10
A2NV54	10
A2NV55	7
A2NW97	6
A2NXP9	2
A2NYU8	9
A2NYU9	9
A2NYV0	6
A2NYV1	1
A2NZ55	7
A4D0S4	5
A4F255	6
A5YAK2	6
A6H8Z2	4
A6NMB1	11
A6PVY3	2
A6XGP7	7
A8K008	7
A8K1K1	5
A8K5T0	4
A8K6T3	7
A8K7N0	4
B1N7B7	5
B1N7B8	5
B1N7B9	7
B2R582	10
B2R5G8	2
B2R6W1	2
B2R853	2
B2RBZ5	3
B2RDY9	5
B2RUZ4	6
B3KPK7	7
B3KTA8	11
B3KWB5	4
B4DH02	7
B4DI39	2
B4DN21	2
B4DPP8	7
B4DRE8	5
B4DRF2	2
B4DRW4	11
B4DUV1	10
B4DV48	8
B4DYT3	5
B4E1B2	6
B4E1D8	11
B4E1Z4	11
B7Z1F8	2
B7Z2X4	1
B7Z4D1	9
B7Z539	2
B7Z596	7
B7ZAH9	4
B7ZKJ8	11
B7ZMG8	9
C0JYY2	10
C7DJS2	1
C8C504	9
C9IZP8	6
C9J2Q0	2
C9JPQ9	11
C9JQL5	7
D3DQX7	11
D3DTX7	4
D3GKD9	2
D5FWD0	11
D9YZV5	10
E1B4S9	7
E7ETH6	2
E9LUX2	3
E9NGZ5	8
E9PEW8	8
F6KPG5	7
F8LSV7	3
F8TLS5	6
F8W696	10
F8W7C6	2
G1FM91	5
G3GAU4	7
G3V1N2	9
G3V3A0	4
G4V503	11
G8JLA2	2
H0YJW9	2
H0YLF3	4
H7C5R1	9
I3L3R2	4
K7ER74	5
K7ERD8	2
L8E934	6
M0QXY9	1
M0R0Q9	8
O00151	2
O00161	6
O00187	11
O00194	10
O00299	11
O00391	3
O00429	2
O00487	10
O00585	2
O00743	11
O14745	10
O14786	3
O14791	5
O14818	4
O14933	10
O14950	2
O15037	11
O15078	10
O15117	5
O15143	2
O15144	3
O15145	1
O15204	10
O15212	1
O15231	5
O15335	3
O15467	3
O15511	2
O19504	7
O43150	2
O43182	4
O43312	7
O43399	6
O43488	11
O43504	4
O43665	2
O43768	11
O43861	11
O43866	10
O60234	1
O60493	6
O60610	1
O60613	7
O60664	3
O60888	4
O60934	7
O75340	9
O75368	11
O75396	5
O75460	11
O75563	2
O75594	8
O75635	6
O75636	2
O75791	1
O75874	4
O75882	4
O75888	1
O75915	7
O95073	7
O95292	1
O95445	10
O95810	6
O95866	2
O96006	5
P00338	4
P00352	4
P00387	6
P00441	10
P00450	9
P00480	5
P00488	5
P00491	4
P00492	11
P00558	11
P00734	10
P00738	8
P00739	5
P00740	3
P00742	6
P00746	10
P00747	1
P00915	8
P00918	3
P00995	3
P01008	10
P01011	11
P01023	10
P01024	6
P01031	11
P01033	4
P01034	8
P01042	2
P01137	1
P01160	11
P01236	6
P01344	7
P01591	8
P01601	8
P01714	3
P01715	3
P01721	6
P01743	3
P01766	4
P01817	3
P01859	10
P01871	7
P02042	9
P02144	4
P02533	7
P02549	7
P02647	10
P02649	9
P02654	5
P02656	10
P02671	4
P02675	1
P02730	3
P02741	4
P02743	11
P02745	7
P02747	6
P02748	4
P02749	8
P02750	4
P02751	6
P02753	7
P02760	1
P02763	11
P02765	7
P02766	7
P02774	2
P02775	2
P02776	11
P02786	6
P02788	3
P02790	10
P02792	11
P03950	9
P03951	3
P03952	5
P03973	3
P04004	6
P04040	3
P04066	7
P04070	7
P04075	1
P04080	4
P04083	4
P04085	4
P04179	4
P04180	7
P04196	2
P04211	4
P04217	8
P04264	10
P04275	6
P04278	10
P04406	1
P04632	11
P04745	7
P04746	9
P04792	2
P04908	3
P05062	4
P05090	5
P05106	7
P05109	3
P05121	3
P05154	10
P05155	8
P05156	7
P05160	1
P05164	8
P05386	3
P05387	4
P05451	3
P05452	10
P05543	10
P05546	5
P05556	8
P06276	10
P06396	5
P06454	3
P06576	11
P06702	3
P06703	4
P06727	6
P06733	11
P06744	4
P07108	11
P07195	11
P07203	2
P07225	6
P07237	1
P07339	4
P07357	10
P07358	10
P07359	5
P07360	7
P07384	8
P07437	6
P07477	6
P07602	4
P07686	5
P07737	1
P07738	3
P07741	1
P07900	3
P07988	4
P07996	11
P08185	7
P08195	6
P08253	3
P08294	2
P08311	11
P08493	3
P08514	2
P08519	8
P08567	1
P08571	11
P08572	4
P08590	2
P08670	7
P08697	10
P08709	10
P08779	5
P09105	7
P09172	6
P09211	11
P09341	1
P09382	2
P09603	4
P09668	5
P09681	8
P09871	6
P09972	1
P0C0L4	10
P0CG47	11
P0DJI8	4
P0DJI9	4
P0DMM9	11
P0DOX2	7
P0DOX3	9
P0DOX5	10
P0DOX7	10
P0DOX8	7
P0DP01	4
P0DP23	2
P10153	3
P10163	4
P10314	10
P10319	9
P10412	3
P10451	3
P10599	1
P10619	1
P10643	11
P10644	4
P10645	3
P10720	1
P10768	11
P10909	1
P11142	4
P11166	7
P11169	6
P11226	11
P11234	2
P11413	1
P11597	5
P11684	3
P11940	7
P12111	7
P12259	8
P12429	8
P12724	3
P12814	2
P12830	9
P12931	6
P12955	5
P13224	7
P13501	6
P13521	7
P13533	6
P13598	10
P13645	4
P13647	9
P13671	11
P13716	3
P13727	4
P13796	11
P13798	2
P13987	1
P14151	1
P14174	11
P14209	1
P14317	1
P14406	2
P14550	1
P14618	2
P14625	2
P14770	7
P14927	1
P15144	6
P15169	7
P15291	11
P15531	4
P15814	2
P16070	3
P16083	11
P16157	6
P16284	5
P16401	3
P16403	4
P16930	3
P17066	11
P17174	3
P17931	2
P17936	5
P17987	1
P18206	11
P18428	3
P18669	4
P18859	1
P19652	1
P19823	5
P19827	5
P19961	7
P20073	11
P20340	6
P20618	3
P20674	1
P20742	5
P20774	3
P20851	1
P21291	6
P21333	2
P21796	10
P22061	11
P22105	10
P22352	10
P22466	6
P22692	3
P22792	10
P22891	10
P22897	3
P23083	6
P23142	10
P23229	7
P23284	1
P23381	3
P23528	1
P24158	8
P24534	2
P24592	10
P24593	7
P24666	2
P24821	8
P24844	2
P25311	4
P25774	2
P25787	4
P25788	4
P25789	11
P25815	3
P26038	1
P26447	4
P26572	8
P26599	2
P26885	1
P27105	7
P27169	7
P27348	11
P27797	2
P27824	9
P28066	11
P28070	4
P28074	4
P28161	1
P28300	3
P29622	5
P29692	8
P30041	4
P30043	8
P30044	1
P30046	3
P30048	6
P30086	10
P30101	11
P30626	1
P30740	4
P31040	7
P31146	6
P31150	1
P31946	3
P31949	4
P32119	8
P33908	4
P34096	8
P35527	2
P35579	9
P35754	3
P35813	3
P35858	5
P35908	1
P35998	5
P36222	3
P36955	5
P36959	4
P36980	11
P37235	4
P37802	1
P37840	11
P39059	9
P39060	11
P40197	8
P40925	11
P41159	2
P41222	3
P41226	6
P42126	4
P43250	4
P43251	7
P43405	10
P43652	10
P46109	2
P46781	9
P46782	11
P47756	10
P48059	1
P48643	10
P48735	2
P48740	2
P49720	4
P49721	4
P49747	10
P49773	4
P49908	2
P49913	5
P50151	2
P50281	4
P50395	11
P50402	2
P50552	2
P51149	3
P51452	11
P51884	10
P52209	3
P52272	7
P52565	5
P52566	11
P53004	9
P53618	6
P53634	11
P53814	7
P54108	10
P54710	11
P54727	6
P54920	11
P55056	5
P55058	10
P55072	7
P55083	8
P55103	8
P55145	2
P55774	3
P55854	1
P55957	1
P56211	11
P58166	5
P58546	11
P59665	8
P59998	11
P60174	11
P60709	4
P60953	11
P60981	2
P60985	5
P61009	2
P61026	8
P61088	1
P61106	5
P61158	5
P61204	11
P61224	1
P61225	3
P61586	4
P61604	2
P61626	9
P61769	8
P61952	11
P61970	3
P61978	10
P61981	1
P62136	2
P62258	11
P62328	1
P62330	4
P62424	10
P62714	11
P62805	4
P62820	6
P62826	9
P62937	1
P62942	1
P62993	2
P63000	11
P63104	11
P63218	3
P63241	11
P67936	10
P68036	9
P68104	4
P68363	1
P68366	2
P68371	1
P68402	11
P68431	3
P68871	9
P69891	2
P78417	11
P80108	7
P80188	9
P80511	4
P80723	3
P81605	5
P84095	3
P98160	8
P99999	1
Q00526	3
Q01082	2
Q01433	7
Q01459	5
Q01523	8
Q02223	8
Q02487	3
Q02747	3
Q03001	4
Q03591	8
Q04756	10
Q04760	1
Q04917	4
Q05209	2
Q06033	3
Q06830	11
Q06AH7	10
Q07507	9
Q07960	4
Q08380	11
Q08397	8
Q08495	5
Q08554	8
Q08830	4
Q0KKI6	7
Q0VAA2	4
Q0ZCF9	10
Q0ZCH4	2
Q0ZCH6	5
Q0ZCH8	4
Q0ZCH9	5
Q0ZCI0	6
Q0ZCI2	10
Q0ZCI8	7
Q0ZCJ1	1
Q0ZGT2	10
Q10471	11
Q10588	1
Q12794	7
Q12805	4
Q12840	5
Q12884	7
Q12907	2
Q12912	9
Q13094	1
Q13103	5
Q13162	11
Q13177	2
Q13201	11
Q13228	3
Q13232	3
Q13404	1
Q13418	2
Q13510	11
Q13586	1
Q13630	3
Q13707	4
Q13789	7
Q13790	10
Q13822	9
Q14247	5
Q14314	9
Q14485	8
Q14508	1
Q14520	10
Q14623	10
Q14624	3
Q14643	2
Q14677	3
Q14697	9
Q14766	2
Q14767	3
Q14847	6
Q15063	11
Q15084	1
Q15113	5
Q15121	1
Q15126	11
Q15149	7
Q15154	7
Q15166	10
Q15369	4
Q15404	2
Q15485	8
Q15555	10
Q15582	6
Q15691	1
Q15828	7
Q15836	2
Q15847	3
Q15848	6
Q15907	5
Q15942	6
Q16610	1
Q16627	9
Q16643	5
Q16661	4
Q16663	7
Q16706	7
Q16769	9
Q16787	9
Q16799	1
Q17R60	9
Q27J81	7
Q2L9S7	7
Q32Q12	11
Q3LR79	4
Q3ZCW2	1
Q4G1C8	5
Q4TZM4	2
Q4VAM3	2
Q52MT0	9
Q53YY1	4
Q569I7	10
Q56G89	9
Q59HB3	10
Q5CZ94	9
Q5EFE5	10
Q5EFE6	10
Q5FWF9	10
Q5H9Q3	5
Q5JRA6	2
Q5JSH3	2
Q5K130	9
Q5NV68	5
Q5NV75	4
Q5NV82	9
Q5NV91	9
Q5SQ64	2
Q5T5C0	5
Q5THR3	3
Q5VVC0	2
Q5VWM4	7
Q5XTR9	8
Q641Q2	9
Q65ZC9	6
Q66K66	7
Q68CK4	11
Q68CN4	1
Q68DE7	7
Q68DR3	3
Q6DHV5	10
Q6DHW4	8
Q6E0U4	3
Q6EMK4	10
Q6GMV7	8
Q6GMW3	2
Q6GMW4	3
Q6GMW6	7
Q6GMX3	2
Q6IBS0	4
Q6IN99	10
Q6IPQ0	6
Q6LAM1	1
Q6LBZ0	3
Q6LDG4	11
Q6MZL2	5
Q6MZQ6	7
Q6MZU6	9
Q6MZX7	6
Q6MZX9	5
Q6N041	3
Q6N092	7
Q6N093	5
Q6N095	6
Q6N096	2
Q6N097	3
Q6NS95	5
Q6P5S3	6
Q6PIK1	5
Q6PIL8	10
Q6PJF2	8
Q6Q788	6
Q6U2E7	11
Q6UX71	6
Q6UXH0	4
Q6UY14	5
Q6V1P9	10
Q6VFQ6	1
Q6ZRK6	3
Q6ZVX0	7
Q6ZW64	5
Q7KZ85	8
Q7M4S4	10
Q7RTT4	10
Q7Z2E8	8
Q7Z2U7	6
Q7Z351	10
Q7Z379	9
Q7Z3Y4	6
Q7Z3Y5	2
Q7Z406	6
Q7Z434	9
Q7Z478	6
Q7Z4T9	4
Q7Z5J4	4
Q7Z637	1
Q7Z6G4	9
Q7Z794	1
Q7Z7M8	10
Q86T96	11
Q86TT1	8
Q86TT2	8
Q86TY3	10
Q86U17	1
Q86UD1	3
Q86UX7	7
Q86VF8	9
Q86YQ4	7
Q86YW5	2
Q8IVB4	2
Q8IVH4	6
Q8IYK4	3
Q8N1Q1	5
Q8N355	9
Q8N3L3	2
Q8N5J2	1
Q8N9N7	1
Q8NBP7	1
Q8NCL6	10
Q8NDC0	1
Q8NEJ1	5
Q8NF20	8
Q8NG11	9
Q8NHQ1	7
Q8NI99	2
Q8TAD7	1
Q8TC07	6
Q8TCD0	2
Q8TDB0	10
Q8TDI0	8
Q8TE63	10
Q8TER5	11
Q8WUW1	2
Q8WW12	2
Q8WWA0	3
Q8WWA1	2
Q8WWZ8	4
Q8WXE0	1
Q8WZ74	5
Q8WZA0	11
Q92520	6
Q92522	3
Q92619	2
Q92686	1
Q92820	2
Q92954	1
Q93084	2
Q96A00	2
Q96C24	5
Q96CS2	1
Q96CX2	2
Q96EI5	10
Q96HC4	2
Q96IU4	11
Q96IY4	4
Q96J94	2
Q96JD1	8
Q96K68	10
Q96LI6	1
Q96N23	2
Q96PD5	10
Q96PF1	5
Q96QR1	9
Q96SN8	4
Q96T46	11
Q99439	2
Q99497	1
Q99719	5
Q99969	9
Q99972	2
Q9BQE3	11
Q9BR76	6
Q9BRP8	6
Q9BSJ8	2
Q9BT23	2
Q9BTY2	5
Q9BV40	5
Q9BWP8	10
Q9BWU5	9
Q9BXA2	3
Q9BXR6	4
Q9BXT4	6
Q9BYZ8	3
Q9GZN7	7
Q9GZP8	2
Q9GZT8	8
Q9H0E2	6
Q9H299	11
Q9H2A9	4
Q9H4B7	2
Q9H4G4	9
Q9H4M9	8
Q9H804	11
Q9H8L6	10
Q9H9A7	1
Q9HBI1	10
Q9HC77	5
Q9HCJ2	10
Q9HCN8	3
Q9HD89	8
Q9HDC9	8
Q9NPH3	3
Q9NPP6	5
Q9NQ38	11
Q9NQ75	2
Q9NR12	6
Q9NR31	11
Q9NS69	1
Q9NTG1	2
Q9NX76	11
Q9NY65	1
Q9NYB9	5
Q9NZD4	3
Q9NZN3	8
Q9NZP8	2
Q9P0C9	10
Q9P1C5	10
Q9P1F3	1
Q9P270	2
Q9P2S5	9
Q9UBI6	4
Q9UBQ6	10
Q9UBS4	4
Q9UBV8	11
Q9UBW5	6
Q9UDY8	1
Q9UFN0	2
Q9UFW8	10
Q9UGM5	6
Q9UHA4	1
Q9UHG3	5
Q9UI15	2
Q9UIG0	5
Q9UJC5	4
Q9UJU6	5
Q9UK54	9
Q9UK55	3
Q9UL46	3
Q9UL70	10
Q9UL71	3
Q9UL81	7
Q9UL82	10
Q9UL86	5
Q9UL93	7
Q9UL95	1
Q9ULB6	9
Q9ULV4	11
Q9UMX0	1
Q9UMX5	2
Q9UNU2	11
Q9UNW1	6
Q9UNZ2	2
Q9UPN3	7
Q9UPN7	11
Q9UQF0	5
Q9Y240	11
Q9Y251	2
Q9Y274	7
Q9Y287	9
Q9Y2Q3	4
Q9Y490	6
Q9Y4I1	8
Q9Y4L1	1
Q9Y509	7
Q9Y5Y7	11
Q9Y613	2
Q9Y624	9
Q9Y6I7	1
Q9Y6R7	7
S6AWD6	5
S6AWF0	3
S6B294	5
S6B2A6	6
S6B2B0	5
S6B2C3	8
S6BAM6	4
S6BAN6	10
S6BAP8	6
S6BAR0	10
S6BGD6	7
S6BGE0	11
S6BGE9	5
S6C4Q9	5
S6C4R2	4
S6C4R7	2
S6C4S2	6
U3PXP0	9
U5LGW0	4
V9GYE3	10
V9GYG9	5
V9GYJ8	1
V9GYM3	7
V9H1D9	9
V9HW34	10
V9HW68	9
V9HWI6	5
iRT-Kit_WR_fusion	6

## Sheet: Differential lipids information
LipidIon	Group	log2FC	p_value	comparison	Class
LPC(16:2)	LPC	-0.380545	0.602137	Mild_vs_Health	None
LPI(16:1)	LPI	1.22501	0.00090326	Mild_vs_Health	Up
LPC(18:3)	LPC	0.160784	0.261858	Mild_vs_Health	None
LPC(20:5)	LPC	-2.05675	0.285434	Mild_vs_Health	None
LPC(14:0)	LPC	0.12411	0.343659	Mild_vs_Health	None
LPI(20:4)	LPI	0.328755	0.050917	Mild_vs_Health	None
LPS(20:4)	LPS	1.49622	0.00187364	Mild_vs_Health	Up
LPC(22:6)	LPC	0.780507	0.0002753	Mild_vs_Health	Up
LPC(16:1)	LPC	0.33444	0.0629934	Mild_vs_Health	None
LPC(20:4)	LPC	0.334868	0.0564327	Mild_vs_Health	None
LPE(22:6)	LPE	1.01965	0.0118858	Mild_vs_Health	Up
LPE(20:4)	LPE	0.62934	0.00116203	Mild_vs_Health	Up
LPC(18:2)	LPC	0.184491	0.239171	Mild_vs_Health	None
LPC(22:5)	LPC	0.212694	0.195239	Mild_vs_Health	None
LPE(18:2)	LPE	0.573878	0.00562994	Mild_vs_Health	None
LPA(20:4)	LPA	0.887469	0.00633085	Mild_vs_Health	Up
LPA(18:2)	LPA	0.729349	0.00479313	Mild_vs_Health	Up
LPC(20:3)	LPC	0.700478	0.00324895	Mild_vs_Health	Up
LPI(16:0)	LPI	0.776982	0.000143938	Mild_vs_Health	Up
LdMePE(16:1)	LdMePE	0.251031	0.235656	Mild_vs_Health	None
LPC(16:1p)	LPC	0.462078	0.00268156	Mild_vs_Health	None
LPC(16:0)	LPC	0.311213	0.0151561	Mild_vs_Health	None
LdMePE(18:2)	LdMePE	0.567774	0.256368	Mild_vs_Health	None
LPI(18:1)	LPI	0.560455	0.00269729	Mild_vs_Health	None
LdMePE(20:4)	LdMePE	0.349649	0.0836826	Mild_vs_Health	None
LPC(22:4)	LPC	0.479011	0.0198534	Mild_vs_Health	None
LPE(16:0)	LPE	0.801379	3.82692e-06	Mild_vs_Health	Up
LPC(18:1)	LPC	0.532878	0.000795069	Mild_vs_Health	None
phSM(d22:1)	phSM	-0.676897	0.233597	Mild_vs_Health	None
SoP(d18:1)	SoP	-0.0738117	0.684607	Mild_vs_Health	None
LPG(18:1)	LPG	0.971281	0.000215746	Mild_vs_Health	Up
LPE(18:1)	LPE	0.824824	1.03785e-05	Mild_vs_Health	Up
LPC(16:0e)	LPC	0.334548	0.0394136	Mild_vs_Health	None
LPC(18:2p)	LPC	0.693772	0.00250347	Mild_vs_Health	Up
LPC(18:1p)	LPC	0.146809	0.181403	Mild_vs_Health	None
LPC(16:0p)	LPC	0.0749215	0.315692	Mild_vs_Health	None
LPC(20:2)	LPC	0.514882	0.0847176	Mild_vs_Health	None
LdMePE(16:0)	LdMePE	0.00885834	0.514145	Mild_vs_Health	None
LPC(18:0p)	LPC	0.473955	0.0082123	Mild_vs_Health	None
CerG2GNAc1(d32:1)	CerG2GNAc1	0.466118	0.551491	Mild_vs_Health	None
LPC(20:1p)	LPC	0.0125228	0.448187	Mild_vs_Health	None
FA(18:4)	FA	-0.0615674	0.628117	Mild_vs_Health	None
LPI(18:0)	LPI	0.347575	0.0281754	Mild_vs_Health	None
LPS(18:0)	LPS	1.46414	0.000362358	Mild_vs_Health	Up
LPE(18:0)	LPE	0.778968	4.29814e-05	Mild_vs_Health	Up
CerG2GNAc1(d36:3)	CerG2GNAc1	1.12916	0.000796994	Mild_vs_Health	Up
LdMePE(18:1)	LdMePE	0.533162	0.00228377	Mild_vs_Health	None
GM3(d34:1)	GM3	-0.0919181	0.649736	Mild_vs_Health	None
PC(42:7)(rep)	PC	0.0299916	0.687716	Mild_vs_Health	None
PC(32:0)	PC	0.141982	0.145657	Mild_vs_Health	None
PC(36:2p)	PC	-0.272988	0.0702324	Mild_vs_Health	None
PI(16:0/18:3)	PI	1.23459	0.233513	Mild_vs_Health	None
SM(d32:1)	SM	-0.385833	0.00959642	Mild_vs_Health	None
PE(36:4e)	PE	-0.0522579	0.710631	Mild_vs_Health	None
PC(36:1)	PC	-0.026333	0.800577	Mild_vs_Health	None
PC(38:4)(rep)	PC	-0.0202044	0.845569	Mild_vs_Health	None
PC(40:7)(rep)(rep)(rep)(rep)(rep)	PC	-0.131555	0.521147	Mild_vs_Health	None
PC(36:2)	PC	0.20746	0.0449289	Mild_vs_Health	None
SM(d44:7)	SM	-0.202898	0.257495	Mild_vs_Health	None
PC(40:6e)(rep)	PC	0.0956279	0.765998	Mild_vs_Health	None
PC(40:5)	PC	0.146017	0.435814	Mild_vs_Health	None
PI(16:0/22:6)	PI	0.384025	0.00492911	Mild_vs_Health	None
PC(42:6)	PC	-0.176227	0.331569	Mild_vs_Health	None
PA(20:0p/16:1)	PA	-0.0471119	0.81307	Mild_vs_Health	None
PC(40:6p)(rep)(rep)(rep)(rep)	PC	-0.119323	0.438972	Mild_vs_Health	None
PI(16:0/16:1)	PI	0.943674	0.000845562	Mild_vs_Health	Up
PC(20:5/18:2)	PC	-0.397734	0.0759193	Mild_vs_Health	None
PC(44:7p)	PC	-0.216213	0.186174	Mild_vs_Health	None
PC(40:5e)	PC	-0.388043	0.00838425	Mild_vs_Health	None
PC(34:1)	PC	-0.122969	0.655011	Mild_vs_Health	None
PC(14:0/22:6)	PC	-0.182387	0.703484	Mild_vs_Health	None
PC(32:1e)	PC	-0.494816	0.00422131	Mild_vs_Health	None
PE(20:1/20:4)	PE	0.391117	0.0502106	Mild_vs_Health	None
PC(40:6p)(rep)(rep)(rep)(rep)(rep)	PC	-0.0213666	0.985028	Mild_vs_Health	None
PC(40:6e)(rep)(rep)	PC	0.195574	0.382343	Mild_vs_Health	None
PC(42:7e)	PC	0.0343991	0.692909	Mild_vs_Health	None
PC(18:3/18:2)	PC	-1.23294	0.000804253	Mild_vs_Health	Down
PC(42:6)(rep)	PC	0.210703	0.516357	Mild_vs_Health	None
PC(40:5e)(rep)	PC	0.0733958	0.921784	Mild_vs_Health	None
PI(16:1/18:1)	PI	0.814557	0.00452417	Mild_vs_Health	Up
SM(d36:3)	SM	-0.222846	0.438771	Mild_vs_Health	None
PI(16:0/20:4)	PI	0.500115	0.0267781	Mild_vs_Health	None
PC(34:2e)	PC	-0.471943	0.00756298	Mild_vs_Health	None
PC(32:0e)	PC	-0.0399088	0.973187	Mild_vs_Health	None
PC(40:5)(rep)	PC	0.33818	0.0621973	Mild_vs_Health	None
PC(38:3)	PC	0.552185	0.0883603	Mild_vs_Health	None
PC(40:6)(rep)(rep)(rep)(rep)(rep)	PC	0.405168	0.184453	Mild_vs_Health	None
PC(40:6e)(rep)(rep)(rep)	PC	-0.174297	0.177086	Mild_vs_Health	None
PC(16:1/22:6)	PC	-0.196105	0.598178	Mild_vs_Health	None
PC(34:1e)	PC	-0.0557649	0.737869	Mild_vs_Health	None
PC(44:7p)(rep)	PC	-0.315673	0.0675117	Mild_vs_Health	None
PC(42:6e)	PC	-0.90826	0.00764264	Mild_vs_Health	Down
PI(16:0/18:2)	PI	0.133181	0.197198	Mild_vs_Health	None
PC(14:0/20:4)	PC	-0.400534	0.155269	Mild_vs_Health	None
PC(42:7e)(rep)	PC	-1.40126	2.91475e-07	Mild_vs_Health	Down
PC(36:2e)	PC	-0.0905488	0.549875	Mild_vs_Health	None
PC(40:6p)(rep)(rep)(rep)(rep)(rep)(rep)	PC	-0.0827957	0.964246	Mild_vs_Health	None
PC(38:4e)	PC	-0.117151	0.504176	Mild_vs_Health	None
PC(38:3e)	PC	-0.258658	0.313286	Mild_vs_Health	None
PC(40:5e)(rep)(rep)	PC	-0.0972525	0.593978	Mild_vs_Health	None
PC(42:7p)(rep)	PC	-0.12879	0.97516	Mild_vs_Health	None
PC(40:4)	PC	0.250847	0.251946	Mild_vs_Health	None
PI(18:1/18:2)	PI	-0.196869	0.831473	Mild_vs_Health	None
PC(38:3)(rep)	PC	0.875796	0.0739471	Mild_vs_Health	None
PC(18:2/22:6)	PC	0.102708	0.444358	Mild_vs_Health	None
SM(d42:5)	SM	-0.125665	0.954827	Mild_vs_Health	None
PC(14:0/18:2)	PC	-0.691986	0.0111732	Mild_vs_Health	Down
PC(42:6e)(rep)(rep)	PC	-0.513145	0.00670838	Mild_vs_Health	None
PC(42:6e)(rep)	PC	-0.468089	0.0991317	Mild_vs_Health	None
PC(44:8p)	PC	-0.459788	0.141486	Mild_vs_Health	None
PI(18:1/20:4)	PI	-0.54301	0.178622	Mild_vs_Health	None
PC(42:6)(rep)(rep)	PC	0.0474239	0.690658	Mild_vs_Health	None
PC(16:1/20:4)	PC	-0.480017	0.0525157	Mild_vs_Health	None
PC(40:6e)(rep)(rep)(rep)(rep)	PC	-0.25657	0.425528	Mild_vs_Health	None
PC(34:0)	PC	0.406544	0.000996043	Mild_vs_Health	None
PC(42:5)	PC	-0.453092	0.0460494	Mild_vs_Health	None
PC(20:4/20:4)	PC	0.0730385	0.969911	Mild_vs_Health	None
PE(20:1p/18:2)	PE	-0.18139	0.579066	Mild_vs_Health	None
SM(d44:6)	SM	0.0254485	0.759847	Mild_vs_Health	None
SM(d42:5)(rep)	SM	-0.28132	0.0491305	Mild_vs_Health	None
PC(40:3p)	PC	-0.996009	1.16601e-05	Mild_vs_Health	Down
PC(44:7e)	PC	-0.161571	0.479258	Mild_vs_Health	None
CerG2(d18:1/24:2)	CerG2	-0.418656	0.0573593	Mild_vs_Health	None
PI(16:0/20:3)	PI	0.00891556	0.74523	Mild_vs_Health	None
PC(16:1/18:2)	PC	-0.712547	0.0108654	Mild_vs_Health	Down
PC(40:4)(rep)	PC	-0.259816	0.11279	Mild_vs_Health	None
PC(42:5)(rep)	PC	0.11929	0.383452	Mild_vs_Health	None
PC(40:3)	PC	0.427654	0.612712	Mild_vs_Health	None
PC(44:7e)(rep)	PC	-0.981874	0.00146322	Mild_vs_Health	Down
PC(16:0/20:5)	PC	0.0621671	0.957523	Mild_vs_Health	None
PC(18:2/20:4)	PC	-0.610893	0.0124292	Mild_vs_Health	Down
PC(44:7p)(rep)(rep)	PC	-0.255374	0.168149	Mild_vs_Health	None
PC(42:7e)(rep)(rep)	PC	-0.151954	0.316607	Mild_vs_Health	None
PI(18:1/20:3)	PI	0.305201	0.422178	Mild_vs_Health	None
PC(42:4p)	PC	-0.469114	0.021201	Mild_vs_Health	None
PC(16:0/18:3)	PC	-0.471181	0.116943	Mild_vs_Health	None
PI(18:0/18:3)	PI	0.678116	0.485994	Mild_vs_Health	None
PC(18:1/20:5)	PC	-0.228241	0.165774	Mild_vs_Health	None
PC(18:2/18:2)	PC	-0.761406	0.00578489	Mild_vs_Health	Down
dMePE(18:2/18:2)	dMePE	-0.831561	0.0318658	Mild_vs_Health	Down
PC(44:7e)(rep)(rep)	PC	-0.0247951	0.910321	Mild_vs_Health	None
SM(d18:1/24:1)	SM	0.0216831	0.808383	Mild_vs_Health	None
PC(38:2)	PC	0.542747	0.0161045	Mild_vs_Health	None
PA(36:1e)	PA	-0.0404419	0.733454	Mild_vs_Health	None
SM(d34:1)	SM	-0.149419	0.320907	Mild_vs_Health	None
PC(40:3p)(rep)	PC	0.104041	0.608261	Mild_vs_Health	None
PE(18:2/20:4)	PE	1.40468	0.00144184	Mild_vs_Health	Up
PI(16:0/16:0)	PI	0.332563	0.028771	Mild_vs_Health	None
DG(18:1/20:3)	DG	0.657548	0.018949	Mild_vs_Health	Up
PC(42:6e)(rep)(rep)(rep)(rep)	PC	-0.471202	0.00464923	Mild_vs_Health	None
SM(d15:0/28:5)	SM	-0.619077	0.000442528	Mild_vs_Health	Down
PC(34:0e)	PC	0.0433905	0.833278	Mild_vs_Health	None
PC(40:3)(rep)(rep)	PC	-0.0383677	0.431695	Mild_vs_Health	None
PC(44:6e)	PC	-0.856926	0.0105555	Mild_vs_Health	Down
PC(42:4)	PC	-0.526146	0.000449604	Mild_vs_Health	None
PI(18:0/22:6)	PI	0.529084	0.00116202	Mild_vs_Health	None
PC(20:3/20:4)	PC	-0.0204663	0.928957	Mild_vs_Health	None
PC(36:1e)	PC	0.00800716	0.947465	Mild_vs_Health	None
PC(44:7e)(rep)(rep)(rep)	PC	-0.873567	8.52792e-07	Mild_vs_Health	Down
PS(18:0/22:6)	PS	1.63788	0.0222926	Mild_vs_Health	Up
PE(20:1p/20:2)	PE	0.191709	0.524774	Mild_vs_Health	None
PI(16:0/18:1)	PI	0.675423	0.000537184	Mild_vs_Health	Up
PC(44:7p)(rep)(rep)(rep)	PC	-0.205081	0.196886	Mild_vs_Health	None
PE(18:2/18:2)	PE	0.759832	0.0111204	Mild_vs_Health	Up
PC(16:0p/20:5)	PC	-0.233903	0.231251	Mild_vs_Health	None
PC(42:4p)(rep)(rep)	PC	-0.0352708	0.930505	Mild_vs_Health	None
PC(42:4p)(rep)	PC	-0.23896	0.173524	Mild_vs_Health	None
PC(16:0/14:0)	PC	-0.0952936	0.794091	Mild_vs_Health	None
DG(38:4)	DG	0.239442	0.435223	Mild_vs_Health	None
PC(40:3p)(rep)(rep)	PC	-0.206544	0.120317	Mild_vs_Health	None
DG(18:1/22:4)	DG	0.676598	0.0133815	Mild_vs_Health	Up
PC(36:1e)(rep)	PC	-0.0344095	0.768182	Mild_vs_Health	None
dMePE(16:0/22:6)	dMePE	0.241583	0.0626991	Mild_vs_Health	None
PC(16:0/22:6)	PC	0.157413	0.152104	Mild_vs_Health	None
PE(20:0p/20:4)	PE	0.1083	0.471804	Mild_vs_Health	None
SM(d20:2/24:3)	SM	0.205575	0.159364	Mild_vs_Health	None
PC(44:6e)(rep)(rep)	PC	-0.626938	0.000929412	Mild_vs_Health	Down
PC(44:6e)(rep)	PC	-0.565833	0.0253941	Mild_vs_Health	None
DG(16:0/16:0)	DG	0.9411	0.00227346	Mild_vs_Health	Up
PC(40:2p)	PC	-0.49081	0.00500961	Mild_vs_Health	None
SM(d18:1/24:3)	SM	-0.0641088	0.622608	Mild_vs_Health	None
PC(38:2e)	PC	-0.51902	0.00317892	Mild_vs_Health	None
PI(18:1/18:1)	PI	0.254948	0.191038	Mild_vs_Health	None
CerG2(d18:1/24:1)	CerG2	-0.193716	0.409747	Mild_vs_Health	None
SM(d36:2)	SM	0.117802	0.447027	Mild_vs_Health	None
CerG2(d18:1/22:0)	CerG2	0.139125	0.49617	Mild_vs_Health	None
PI(18:0/20:4)	PI	-0.0633698	0.848325	Mild_vs_Health	None
DG(18:0/20:4)	DG	0.760176	0.00819178	Mild_vs_Health	Up
PC(38:1)	PC	0.512413	0.000116723	Mild_vs_Health	None
SM(d34:0)	SM	-0.37286	0.0235037	Mild_vs_Health	None
PC(16:0/16:1)	PC	0.197511	0.205561	Mild_vs_Health	None
PC(18:2p/18:2)	PC	-0.122111	0.330046	Mild_vs_Health	None
PC(16:0e/20:5)	PC	-0.105097	0.449208	Mild_vs_Health	None
PE(20:0p/18:2)	PE	-0.330779	0.00806608	Mild_vs_Health	None
PC(18:1/22:6)	PC	0.03766	0.541277	Mild_vs_Health	None
SM(d42:4)	SM	-0.145723	0.718144	Mild_vs_Health	None
PS(18:0/20:4)	PS	1.60111	0.000480336	Mild_vs_Health	Up
PS(40:7)	PS	1.4943	0.000451622	Mild_vs_Health	Up
PC(42:3p)	PC	-1.33794	5.49608e-07	Mild_vs_Health	Down
DG(18:1/18:1)	DG	0.693778	0.00220013	Mild_vs_Health	Up
DG(36:3p)	DG	0.706069	0.0020575	Mild_vs_Health	Up
PC(44:6e)(rep)(rep)(rep)	PC	-0.453538	0.0076099	Mild_vs_Health	None
SM(d44:5)	SM	-0.502978	0.0138145	Mild_vs_Health	None
PI(18:0/18:2)	PI	-0.105285	0.934129	Mild_vs_Health	None
PC(44:5)	PC	0.0913096	0.583623	Mild_vs_Health	None
PE(16:0p/20:5)(rep)	PE	0.376198	0.698406	Mild_vs_Health	None
Cer(d18:1/22:1)	Cer	0.207648	0.0544625	Mild_vs_Health	None
Cer(d18:1/20:0)	Cer	0.406709	0.00815362	Mild_vs_Health	None
PC(42:3p)(rep)	PC	-0.587715	0.00836211	Mild_vs_Health	Down
PE(18:2p/20:4)	PE	-0.209497	0.488282	Mild_vs_Health	None
PE(16:0/22:6)	PE	0.476374	0.0293394	Mild_vs_Health	None
PC(42:4)(rep)	PC	-0.704292	0.000414628	Mild_vs_Health	Down
DG(16:0/18:1)	DG	0.788871	0.00176434	Mild_vs_Health	Up
PC(16:0/20:4)	PC	-0.25417	0.169188	Mild_vs_Health	None
DG(18:0/18:2)	DG	0.508886	0.00870789	Mild_vs_Health	None
PC(40:2p)(rep)	PC	-0.0175832	0.660615	Mild_vs_Health	None
DG(18:1/20:2)	DG	0.35603	0.0452651	Mild_vs_Health	None
PC(16:1/18:1)	PC	-0.0326323	0.7969	Mild_vs_Health	None
Cer(d18:2/24:1)	Cer	0.479904	0.00161614	Mild_vs_Health	None
Cer(d18:2/22:0)	Cer	0.217646	0.0596951	Mild_vs_Health	None
PC(16:0/22:5)	PC	-0.320049	0.201064	Mild_vs_Health	None
CerG1(d18:1/22:0)	CerG1	-0.39953	0.0250043	Mild_vs_Health	None
PE(18:1p/20:5)	PE	0.442487	0.406456	Mild_vs_Health	None
PE(18:1/22:6)	PE	0.499722	0.0604505	Mild_vs_Health	None
PC(40:2)	PC	-0.85201	2.58182e-05	Mild_vs_Health	Down
PC(16:0p/22:6)	PC	-0.412181	0.050857	Mild_vs_Health	None
dMePE(16:0/18:2)	dMePE	-0.374649	0.191988	Mild_vs_Health	None
PC(16:0/18:2)	PC	-0.405731	0.112834	Mild_vs_Health	None
PA(24:2/20:4)	PA	-0.331915	0.316561	Mild_vs_Health	None
PE(36:4p)	PE	-0.224811	0.359994	Mild_vs_Health	None
PC(18:1/20:4)	PC	-0.487147	0.377681	Mild_vs_Health	None
CerG3GNAc1(d42:1)	CerG3GNAc1	1.1989	0.301054	Mild_vs_Health	None
CerG1(d18:2/24:0)	CerG1	-0.190601	0.343341	Mild_vs_Health	None
PC(44:6e)(rep)(rep)(rep)(rep)(rep)	PC	-0.278454	0.0936062	Mild_vs_Health	None
PC(44:6e)(rep)(rep)(rep)(rep)	PC	-0.340108	0.198792	Mild_vs_Health	None
PC(42:4p)(rep)(rep)(rep)	PC	-0.394606	0.0049834	Mild_vs_Health	None
PC(36:0e)	PC	0.16301	0.271221	Mild_vs_Health	None
PC(20:2/20:4)	PC	-0.227391	0.342894	Mild_vs_Health	None
PI(18:0/20:3)	PI	-0.377076	0.331566	Mild_vs_Health	None
CerG3(d18:1/24:0)	CerG3	0.107448	0.866599	Mild_vs_Health	None
PG(18:0/18:2)	PG	0.0571235	0.51054	Mild_vs_Health	None
PC(40:2e)	PC	-0.248452	0.0893204	Mild_vs_Health	None
dMePE(18:1/18:2)	dMePE	-0.383902	0.131919	Mild_vs_Health	None
PC(18:1p/22:6)	PC	-0.389824	0.0350477	Mild_vs_Health	None
PI(18:0/22:5)	PI	0.0757889	0.326516	Mild_vs_Health	None
PC(18:1/18:2)	PC	-0.398468	0.0727215	Mild_vs_Health	None
PE(42:2p)	PE	-0.289991	0.535464	Mild_vs_Health	None
PE(44:6e)	PE	-0.173537	0.335763	Mild_vs_Health	None
PC(16:0p/16:1)	PC	-0.750586	0.00157208	Mild_vs_Health	Down
PE(20:0p/22:4)	PE	-0.194448	0.256481	Mild_vs_Health	None
PS(18:0/20:3)	PS	1.52033	0.000566847	Mild_vs_Health	Up
CerG1(d24:0/18:0	CerG1	-0.543783	0.0293537	Mild_vs_Health	None
PE(40:2e)	PE	-0.134748	0.445866	Mild_vs_Health	None
PC(16:0e/22:6)	PC	-0.0705347	0.991112	Mild_vs_Health	None
PC(42:2p)(rep)	PC	-0.0560563	0.246454	Mild_vs_Health	None
PC(42:3p)(rep)(rep)(rep)	PC	-0.215098	0.100774	Mild_vs_Health	None
PC(42:3p)(rep)(rep)	PC	-0.342897	0.0567454	Mild_vs_Health	None
CerG2(d18:1/24:0)	CerG2	-0.0786789	0.815937	Mild_vs_Health	None
SM(d44:4)	SM	-0.0534546	0.608881	Mild_vs_Health	None
DG(18:0/18:1)	DG	0.98424	0.000294747	Mild_vs_Health	Up
PS(18:2/18:2)	PS	0.272351	0.15364	Mild_vs_Health	None
PE(16:0/18:2)	PE	0.264164	0.162484	Mild_vs_Health	None
PA(28:2/15:0)	PA	-0.51785	0.436275	Mild_vs_Health	None
DG(20:1/18:1)	DG	0.0154839	0.360793	Mild_vs_Health	None
PE(40:2p)	PE	-0.536759	0.000483633	Mild_vs_Health	None
DG(18:0/16:0)	DG	0.179055	0.147883	Mild_vs_Health	None
PC(42:2p)	PC	-0.461215	0.00991453	Mild_vs_Health	None
SM(d46:5)	SM	0.160985	0.378758	Mild_vs_Health	None
PC(40:1)	PC	-0.275729	0.124063	Mild_vs_Health	None
PC(16:0p/20:4)	PC	-0.593321	0.000245631	Mild_vs_Health	Down
PE(16:0p/22:6)(rep)	PE	-0.365736	0.0223401	Mild_vs_Health	None
PC(46:5)	PC	0.476784	0.125945	Mild_vs_Health	None
PC(18:0/20:5)	PC	-0.221874	0.446813	Mild_vs_Health	None
PC(44:3p)	PC	-0.602672	0.0106259	Mild_vs_Health	Down
PC(44:4)	PC	-0.245672	0.11625	Mild_vs_Health	None
PC(40:2)(rep)	PC	0.377682	0.0261219	Mild_vs_Health	None
PE(38:0e)	PE	-0.520997	0.00046679	Mild_vs_Health	None
CerG1(d18:1/24:1)	CerG1	-1.01811	2.31057e-05	Mild_vs_Health	Down
PC(42:4p)(rep)(rep)(rep)(rep)	PC	-0.810035	4.22278e-05	Mild_vs_Health	Down
PG(46:2)	PG	-3.79917	0.00169181	Mild_vs_Health	Down
Cer(d18:1/22:0)	Cer	0.307265	0.00827638	Mild_vs_Health	None
dMePE(16:0/20:3)	dMePE	-0.236236	0.801374	Mild_vs_Health	None
PC(16:0/20:3)	PC	-0.133518	0.993349	Mild_vs_Health	None
PC(44:3)	PC	-0.138286	0.144836	Mild_vs_Health	None
Cer(d18:2/24:0)	Cer	-0.229117	0.60318	Mild_vs_Health	None
SM(d36:1)	SM	-0.00916355	0.990381	Mild_vs_Health	None
PC(43:4e)	PC	-0.945628	3.71034e-05	Mild_vs_Health	Down
CerP(d18:1/30:1)	CerP	-0.134337	0.321452	Mild_vs_Health	None
PC(42:2)	PC	-0.744035	0.00016563	Mild_vs_Health	Down
PC(18:0p/22:6)	PC	0.0662247	0.690417	Mild_vs_Health	None
PC(16:0/24:6)	PC	-0.715567	0.041793	Mild_vs_Health	Down
PE(18:1/18:2)	PE	0.406341	0.125577	Mild_vs_Health	None
PS(38:5)	PS	0.411298	0.144579	Mild_vs_Health	None
PC(16:0e/16:1)	PC	-0.256792	0.151574	Mild_vs_Health	None
CerG1(d18:1/24:0)	CerG1	-0.302292	0.101979	Mild_vs_Health	None
PE(18:1p/22:6)	PE	-0.18734	0.388945	Mild_vs_Health	None
PC(16:0p/18:2)	PC	-0.680837	0.0004789	Mild_vs_Health	Down
Cer(d18:0/24:1)	Cer	0.014137	0.552338	Mild_vs_Health	None
PI(18:0/22:4)	PI	0.0997692	0.285795	Mild_vs_Health	None
Cer(d18:0/22:0)	Cer	-0.215079	0.169269	Mild_vs_Health	None
PC(18:1/20:3)	PC	0.0961428	0.41798	Mild_vs_Health	None
PC(18:1p/20:4)	PC	-0.606736	2.31949e-05	Mild_vs_Health	Down
PE(16:0e/22:6)	PE	-0.38966	0.165602	Mild_vs_Health	None
PC(16:0e/20:4)	PC	-0.26326	0.130463	Mild_vs_Health	None
PC(18:1p/18:2)	PC	-0.26326	0.130463	Mild_vs_Health	None
PC(20:1p/22:6)	PC	-0.329632	0.0671821	Mild_vs_Health	None
PC(38:0e)	PC	-0.266765	0.0358364	Mild_vs_Health	None
PC(42:2e)	PC	-0.302729	0.0607494	Mild_vs_Health	None
GM3(d42:3)	GM3	-0.15542	0.470695	Mild_vs_Health	None
Cer(d18:2/26:0)	Cer	-0.332254	0.417106	Mild_vs_Health	None
Cer(d24:0/O-18:0)	Cer	-0.216415	0.171213	Mild_vs_Health	None
PA(38:1e)	PA	0.167053	0.351289	Mild_vs_Health	None
PC(40:1e)	PC	-0.277374	0.0243874	Mild_vs_Health	None
GM3(d40:2)	GM3	-0.453156	0.0139697	Mild_vs_Health	None
PC(18:1/22:5)	PC	-0.202197	0.903149	Mild_vs_Health	None
PE(16:0/22:5)	PE	0.106963	0.257465	Mild_vs_Health	None
PC(44:3p)(rep)	PC	-0.404139	0.0170263	Mild_vs_Health	None
PE(36:4)	PE	-0.433277	0.0153883	Mild_vs_Health	None
PC(44:2p)	PC	-0.562913	0.00403509	Mild_vs_Health	None
PG(46:2)(rep)	PG	-1.83154	0.00209514	Mild_vs_Health	Down
PG(46:1)	PG	-1.53154	0.155029	Mild_vs_Health	None
PE(16:0p/20:4)(rep)	PE	-0.161237	0.527424	Mild_vs_Health	None
PE(16:0/20:3)	PE	0.109665	0.605071	Mild_vs_Health	None
PS(38:6p)	PS	-0.186038	0.473901	Mild_vs_Health	None
PC(16:0e/22:5)	PC	-0.133686	0.379122	Mild_vs_Health	None
PC(18:0p/20:4)	PC	-0.131713	0.38481	Mild_vs_Health	None
PE(18:0p/22:6)	PE	-0.427024	0.182918	Mild_vs_Health	None
PI(18:0/18:1)	PI	0.296365	0.0415493	Mild_vs_Health	None
Cer(d22:0/O-18:0)	Cer	0.074391	0.384712	Mild_vs_Health	None
Cer(d18:1/24:2)	Cer	0.787459	0.0249051	Mild_vs_Health	Up
PE(16:0/20:4)	PE	0.458818	0.0060691	Mild_vs_Health	None
LPC(18:4)	LPC	0.335534	0.0622773	Mild_vs_Health	None
LPI(18:2)	LPI	0.267294	0.41948	Mild_vs_Health	None
FA(20:5)	FA	0.154374	0.637449	Mild_vs_Health	None
LPC(18:0e)	LPC	0.438049	0.0116616	Mild_vs_Health	None
LPC(20:0p)	LPC	0.161429	0.125371	Mild_vs_Health	None
OAHFA(44:11)	OAHFA	0.36331	0.0990566	Mild_vs_Health	None
LdMePE(18:0)	LdMePE	0.460046	0.00806035	Mild_vs_Health	None
CerG2GNAc1(d36:1)	CerG2GNAc1	0.816379	0.00323748	Mild_vs_Health	Up
OAHFA(32:1)	OAHFA	1.23955	0.00392934	Mild_vs_Health	Up
LPC(20:0)	LPC	0.268999	0.14957	Mild_vs_Health	None
LPC(22:3)	LPC	0.00844633	0.345018	Mild_vs_Health	None
LPC(22:1)	LPC	0.498224	0.00201768	Mild_vs_Health	None
FA(20:4)	FA	0.189984	0.531001	Mild_vs_Health	None
LPC(20:1)	LPC	0.375073	0.0270843	Mild_vs_Health	None
OAHFA(40:7)	OAHFA	1.02299	0.0529731	Mild_vs_Health	None
OAHFA(42:10)	OAHFA	0.736343	0.0755833	Mild_vs_Health	None
FA(22:5)	FA	-0.109646	0.385403	Mild_vs_Health	None
OAHFA(36:3)	OAHFA	-0.0785785	0.285724	Mild_vs_Health	None
OAHFA(38:6)	OAHFA	-0.150547	0.301612	Mild_vs_Health	None
OAHFA(40:5)	OAHFA	-0.301775	0.192669	Mild_vs_Health	None
PC(42:1)	PC	0.168949	0.654329	Mild_vs_Health	None
PC(46:4)	PC	0.735378	0.101526	Mild_vs_Health	None
PC(20:1p/20:4)	PC	0.00026085	0.723379	Mild_vs_Health	None
PC(16:0/22:4)	PC	-0.0378496	0.98311	Mild_vs_Health	None
PC(16:0/16:0)	PC	-0.05039	0.924773	Mild_vs_Health	None
Cer(d18:1/24:0)	Cer	0.0206275	0.760037	Mild_vs_Health	None
PE(18:1p/20:4)	PE	-0.154382	0.631899	Mild_vs_Health	None
PC(44:2)	PC	0.0352262	0.692424	Mild_vs_Health	None
PC(18:0/22:6)	PC	0.320327	0.0053461	Mild_vs_Health	None
PC(16:0p/22:5)	PC	-0.527199	0.00895452	Mild_vs_Health	None
PS(18:0/18:1)	PS	1.21479	0.00054247	Mild_vs_Health	Up
PE(16:0p/18:2)(rep)	PE	-0.438221	0.0247059	Mild_vs_Health	None
PC(16:0p/20:3)	PC	-0.588077	0.00467283	Mild_vs_Health	Down
PI(18:0/20:2)	PI	-0.110207	0.837295	Mild_vs_Health	None
PI(20:0/20:4)	PI	-0.231994	0.29594	Mild_vs_Health	None
PE(16:0e/20:4)	PE	-0.499455	0.812189	Mild_vs_Health	None
PE(18:1p/18:2)	PE	-0.513895	0.695539	Mild_vs_Health	None
SM(d40:3)	SM	-0.209955	0.367816	Mild_vs_Health	None
PE(18:1p/22:5)	PE	-0.193385	0.157582	Mild_vs_Health	None
PC(20:1/22:6)	PC	-0.236968	0.618134	Mild_vs_Health	None
PG(46:1)(rep)	PG	-0.788865	0.320531	Mild_vs_Health	None
PC(18:0p/18:2)	PC	-0.517741	0.0220544	Mild_vs_Health	None
PE(18:0/18:3)	PE	0.96138	0.0773003	Mild_vs_Health	None
PE(42:2p)(rep)	PE	-0.421081	0.210572	Mild_vs_Health	None
PE(44:2p)	PE	-0.541843	0.160661	Mild_vs_Health	None
Cer(d18:0/24:0)	Cer	-0.241535	0.141817	Mild_vs_Health	None
PG(48:2)	PG	-3.56558	0.00747992	Mild_vs_Health	Down
Cer(d20:2/26:0)	Cer	-0.345959	0.51161	Mild_vs_Health	None
PG(18:0/18:1)	PG	0.109049	0.461743	Mild_vs_Health	None
PE(16:0e/22:5)	PE	-0.553145	0.363865	Mild_vs_Health	None
dMePE(38:6p)	dMePE	-0.358811	0.0650562	Mild_vs_Health	None
PC(42:1e)	PC	0.0502798	0.776878	Mild_vs_Health	None
SM(d38:2)	SM	-0.403883	0.197046	Mild_vs_Health	None
dMePE(16:0/18:1)	dMePE	0.0680935	0.229013	Mild_vs_Health	None
PC(16:0/18:1)	PC	0.0719323	0.242341	Mild_vs_Health	None
PE(34:2e)	PE	-0.460886	0.240042	Mild_vs_Health	None
PC(16:0p/22:4)	PC	-0.244991	0.34777	Mild_vs_Health	None
PC(16:0e/20:3)	PC	-0.216564	0.506284	Mild_vs_Health	None
SM(d36:0)	SM	0.0765659	0.914038	Mild_vs_Health	None
PC(42:0)	PC	0.534813	0.789177	Mild_vs_Health	None
dMePE(18:0/20:4)	dMePE	-0.271438	0.134717	Mild_vs_Health	None
PC(18:0/20:4)	PC	-0.21124	0.301913	Mild_vs_Health	None
PC(18:1/18:1)	PC	0.0409002	0.42459	Mild_vs_Health	None
PE(18:0p/20:5)	PE	-0.436441	0.0412519	Mild_vs_Health	None
PE(18:0/22:6)	PE	0.455904	0.0233371	Mild_vs_Health	None
PE(18:0p/18:2)	PE	-0.726016	0.0132897	Mild_vs_Health	Down
PC(18:0p/22:5)	PC	-0.100338	0.65237	Mild_vs_Health	None
PE(36:3p)	PE	-0.329161	0.205067	Mild_vs_Health	None
PC(18:0p/20:3)	PC	-0.0319843	0.997537	Mild_vs_Health	None
PC(18:0/22:5)	PC	0.00580859	0.937352	Mild_vs_Health	None
Cer(d18:1/26:0)	Cer	-0.147319	0.288677	Mild_vs_Health	None
PS(38:2e)	PS	-0.723319	0.00942501	Mild_vs_Health	Down
PE(16:0/18:1)	PE	0.639804	0.0169886	Mild_vs_Health	Up
dMePE(18:0/18:2)	dMePE	-0.194579	0.681565	Mild_vs_Health	None
PA(26:2/20:4)	PA	-0.213927	0.339727	Mild_vs_Health	None
PE(40:6p)	PE	-0.492091	0.0353407	Mild_vs_Health	None
PC(16:0p/16:0)	PC	-0.639644	0.000481086	Mild_vs_Health	Down
Cer(d20:0/24:0)	Cer	-0.504146	0.100701	Mild_vs_Health	None
PC(20:1/18:2)	PC	-0.413492	0.115861	Mild_vs_Health	None
PC(16:1p/18:0)	PC	-0.397904	0.0621936	Mild_vs_Health	None
PC(16:0e/18:2)	PC	-0.395384	0.0627808	Mild_vs_Health	None
dMePE(16:0/20:4)	dMePE	0.317379	0.0229241	Mild_vs_Health	None
PE(18:0/20:4)	PE	0.312398	0.0243223	Mild_vs_Health	None
PS(40:6)	PS	0.26323	0.0348141	Mild_vs_Health	None
CL(22:3/18:0/18:0/20:4)	CL	0.703893	0.00834967	Mild_vs_Health	Up
PE(18:1/18:1)	PE	0.622463	0.00703916	Mild_vs_Health	Up
PG(46:1)(rep)(rep)	PG	0.936266	0.0174066	Mild_vs_Health	Up
PC(16:0e/22:4)	PC	-0.0888981	0.408946	Mild_vs_Health	None
PE(18:0/22:5)	PE	0.42235	0.0273508	Mild_vs_Health	None
GM3(d42:2)	GM3	-0.0384328	0.904715	Mild_vs_Health	None
Co(Q10)	Co	-0.13941	0.722414	Mild_vs_Health	None
PC(18:0e/22:6)	PC	-0.0292621	0.916587	Mild_vs_Health	None
GM3(d40:1)	GM3	-0.258194	0.0723311	Mild_vs_Health	None
PC(16:0e/16:0)	PC	-0.123549	0.551678	Mild_vs_Health	None
PC(20:0p/22:6)	PC	-0.0818415	0.69867	Mild_vs_Health	None
PC(16:0p/18:1)	PC	-0.569084	0.0023455	Mild_vs_Health	None
PS(38:4)	PS	0.27834	0.187165	Mild_vs_Health	None
PC(18:0p/22:4)	PC	0.0217638	0.778282	Mild_vs_Health	None
PE(16:0p/22:4)(rep)	PE	0.183328	0.307066	Mild_vs_Health	None
PE(18:0p/22:6)(rep)	PE	-0.14018	0.604	Mild_vs_Health	None
dMePE(18:0/20:3)	dMePE	0.199852	0.390415	Mild_vs_Health	None
PC(18:0p/16:0)	PC	-0.169805	0.302733	Mild_vs_Health	None
PC(16:0e/18:1)	PC	-0.170272	0.301444	Mild_vs_Health	None
PC(20:1/20:3)	PC	-0.163467	0.914787	Mild_vs_Health	None
PE(20:1p/22:6)	PE	-0.546423	0.183473	Mild_vs_Health	None
PC(18:0/20:3)	PC	0.191167	0.412709	Mild_vs_Health	None
DG(34:2p)	DG	0.0714532	0.861797	Mild_vs_Health	None
PE(18:1p/22:4)	PE	-0.564289	0.729418	Mild_vs_Health	None
ChE(20:5)	ChE	-0.201628	0.494741	Mild_vs_Health	None
PE(38:4e)(rep)(rep)	PE	-0.20814	0.515329	Mild_vs_Health	None
PC(16:0e/20:2)	PC	-0.204747	0.272152	Mild_vs_Health	None
PC(18:0p/18:1)	PC	-0.221764	0.22899	Mild_vs_Health	None
PE(18:0e/22:6)	PE	-0.272039	0.687561	Mild_vs_Health	None
PC(18:0e/20:4)	PC	-0.174608	0.186725	Mild_vs_Health	None
PE(16:0p/18:1)(rep)	PE	-0.160056	0.179989	Mild_vs_Health	None
PC(18:0e/22:5)	PC	-0.120123	0.32376	Mild_vs_Health	None
PC(20:0p/20:4)	PC	-0.139281	0.248411	Mild_vs_Health	None
PE(18:0/22:5)(rep)	PE	0.246814	0.143025	Mild_vs_Health	None
PS(40:5)	PS	0.47353	0.255071	Mild_vs_Health	None
PE(18:0/20:3)	PE	0.378982	0.150208	Mild_vs_Health	None
ChE(22:6)	ChE	-0.0171894	0.821841	Mild_vs_Health	None
PE(18:0p/20:4)	PE	-0.0967309	0.960967	Mild_vs_Health	None
SM(d40:2)	SM	-0.165217	0.353514	Mild_vs_Health	None
DG(34:2p)(rep)	DG	-0.0739338	0.950711	Mild_vs_Health	None
PC(18:0/22:4)	PC	0.100552	0.59647	Mild_vs_Health	None
PE(34:0p)	PE	-0.480327	0.0463395	Mild_vs_Health	None
PE(18:0p/22:5)	PE	-0.100864	0.730967	Mild_vs_Health	None
PC(18:0e/18:2)	PC	-0.527931	0.0187484	Mild_vs_Health	None
ChE(18:3)	ChE	-0.693584	0.087827	Mild_vs_Health	None
PE(18:0p/18:2)(rep)	PE	-1.34182	0.1868	Mild_vs_Health	None
PE(34:1e)	PE	-0.46392	0.050146	Mild_vs_Health	None
PC(20:0p/18:2)	PC	-0.482687	0.0439583	Mild_vs_Health	None
PC(20:0/20:4)	PC	-0.394142	0.28839	Mild_vs_Health	None
PC(18:0/16:0)	PC	0.287839	0.0083497	Mild_vs_Health	None
ChE(20:4)	ChE	-0.44334	0.183096	Mild_vs_Health	None
ChE(22:4)	ChE	-1.02386	0.12429	Mild_vs_Health	None
PE(18:0e/20:4)	PE	-0.669864	0.263227	Mild_vs_Health	None
PE(40:5e)(rep)	PE	-0.402015	0.127072	Mild_vs_Health	None
dMePE(18:0/18:1)	dMePE	0.650516	0.000244938	Mild_vs_Health	Up
PC(18:0/18:1)	PC	0.484123	0.00175916	Mild_vs_Health	None
PE(18:0/22:4)	PE	0.618924	0.00524039	Mild_vs_Health	Up
PE(18:0e/18:2)	PE	-0.775992	0.0535108	Mild_vs_Health	None
ChE(20:3)	ChE	-0.51415	0.371448	Mild_vs_Health	None
PC(20:1/18:1)	PC	0.34003	0.0445142	Mild_vs_Health	None
ChE(18:2)	ChE	-0.731757	0.094307	Mild_vs_Health	None
PC(18:0e/20:3)	PC	-0.217809	0.409143	Mild_vs_Health	None
PE(18:0p/22:5)(rep)	PE	-0.255064	0.183823	Mild_vs_Health	None
SM(d38:0)	SM	-0.420742	0.0234102	Mild_vs_Health	None
PMe(50:3)	PMe	-0.0303648	0.702407	Mild_vs_Health	None
PE(18:0p/20:3)	PE	-0.0748002	0.984637	Mild_vs_Health	None
PE(18:0/18:1)	PE	0.554879	0.00776827	Mild_vs_Health	None
PS(38:3)	PS	0.628852	0.00353106	Mild_vs_Health	Up
DG(32:1p)	DG	0.336745	0.050103	Mild_vs_Health	None
DG(34:1e)	DG	0.549132	0.000561245	Mild_vs_Health	None
GM3(d42:1)	GM3	-0.42149	0.0086595	Mild_vs_Health	None
PE(20:0/20:4)	PE	0.952394	0.00202503	Mild_vs_Health	Up
PE(18:0e/22:5)	PE	1.07625	0.998222	Mild_vs_Health	None
PC(18:0e/22:4)	PC	-0.17729	0.338445	Mild_vs_Health	None
SM(d42:2)	SM	-0.260729	0.0549146	Mild_vs_Health	None
PMe(50:2)	PMe	0.740884	0.000146121	Mild_vs_Health	Up
ChE(18:1)	ChE	-0.233019	0.940937	Mild_vs_Health	None
TG(18:1/18:1/18:2)	TG	0.59034	0.638315	Mild_vs_Health	None
PC(18:0e/16:0)	PC	0.00542477	0.930255	Mild_vs_Health	None
PE(18:0p/22:4)	PE	0.668465	0.0256917	Mild_vs_Health	Up
PE(20:0p/22:6)	PE	-0.260254	0.132013	Mild_vs_Health	None
TG(16:0/18:1/18:2)	TG	0.252458	0.0808838	Mild_vs_Health	None
TG(20:0/18:1/18:2)	TG	1.04075	1.4176e-06	Mild_vs_Health	Up
TG(20:0/18:1/18:1)	TG	0.652225	5.12591e-05	Mild_vs_Health	Up
DG(34:1e)(rep)	DG	1.36954	3.79646e-08	Mild_vs_Health	Up
TG(18:0/16:0/18:1)	TG	1.03237	4.23241e-05	Mild_vs_Health	Up
TG(20:0/16:0/16:0)	TG	0.792117	0.000834563	Mild_vs_Health	Up
TG(18:0/18:1/18:1)	TG	1.22925	1.22199e-07	Mild_vs_Health	Up
TG(18:0/16:0/16:0)	TG	0.238984	0.259368	Mild_vs_Health	None
TG(18:1/18:2/22:1)	TG	0.7721	0.00133403	Mild_vs_Health	Up
TG(16:0/18:1/18:1)	TG	0.356503	0.0333044	Mild_vs_Health	None
TG(18:1/18:1/22:1)	TG	0.0339327	0.546429	Mild_vs_Health	None
TG(18:1/18:1/18:1)	TG	0.118873	0.13705	Mild_vs_Health	None
TG(24:0/18:2/18:2)	TG	0.200708	0.359063	Mild_vs_Health	None
PC(18:0e/18:1)	PC	-0.0995559	0.940876	Mild_vs_Health	None
TG(16:0e/16:0/18:1)	TG	0.316691	0.17143	Mild_vs_Health	None
TG(16:0e/18:0/18:1)	TG	0.2858	0.187979	Mild_vs_Health	None
TG(16:0p/18:0/18:0)	TG	0.269325	0.212132	Mild_vs_Health	None
TG(18:0e/18:1/18:2)	TG	0.210314	0.16391	Mild_vs_Health	None
PC(20:0e/22:5)	PC	-0.114042	0.471391	Mild_vs_Health	None
TG(16:0e/16:0/16:0)	TG	0.111533	0.572386	Mild_vs_Health	None
PE(18:0e/22:4)	PE	0.122397	0.816391	Mild_vs_Health	None
PC(20:0e/20:4)	PC	-0.346369	0.0344091	Mild_vs_Health	None
TG(18:0e/16:0/18:2)	TG	0.408933	0.0408978	Mild_vs_Health	None
TG(18:0p/16:0/18:1)	TG	0.371335	0.054314	Mild_vs_Health	None
TG(20:1p/16:0/18:1)	TG	0.229735	0.13566	Mild_vs_Health	None
DG(54:2)	DG	0.195968	0.202495	Mild_vs_Health	None
TG(18:1p/18:0/18:0)	TG	0.214066	0.182175	Mild_vs_Health	None
TG(18:1/20:4/24:1)	TG	0.695315	0.46795	Mild_vs_Health	None
PE(18:0p/18:1)	PE	-0.0816437	0.522136	Mild_vs_Health	None
TG(18:1/18:1/22:0)	TG	0.96403	2.91589e-05	Mild_vs_Health	Up
PA(44:2e)	PA	-0.00898215	0.852188	Mild_vs_Health	None
TG(18:1/18:2/24:1)	TG	0.575627	0.0069002	Mild_vs_Health	None
TG(16:0/18:1/18:1)(rep)	TG	0.0774591	0.291703	Mild_vs_Health	None
TG(18:0/18:0/18:1)	TG	1.33806	1.6491e-05	Mild_vs_Health	Up
TG(18:0/18:1/20:0)	TG	1.12314	1.48372e-05	Mild_vs_Health	Up
TG(18:0/16:0/18:0)	TG	0.465988	0.102372	Mild_vs_Health	None
TG(18:1/18:2/22:0)	TG	1.04562	0.000897335	Mild_vs_Health	Up
TG(18:1/18:1/24:1)	TG	0.683058	0.016185	Mild_vs_Health	Up
SM(d40:1)	SM	-0.264744	0.100468	Mild_vs_Health	None
dMePE(40:5p)	dMePE	0.083898	0.603735	Mild_vs_Health	None
TG(18:1/18:1/18:1)(rep)	TG	0.607157	0.267637	Mild_vs_Health	None
PE(36:1e)	PE	-0.553058	0.173371	Mild_vs_Health	None
TG(20:1p/18:0/18:0)	TG	0.0465713	0.453505	Mild_vs_Health	None
PC(18:0/20:1)	PC	0.0485554	0.57915	Mild_vs_Health	None
TG(18:0e/16:0/18:1)	TG	0.207998	0.353384	Mild_vs_Health	None
TG(18:0e/18:0/18:1)	TG	0.0892419	0.546249	Mild_vs_Health	None
TG(18:0p/18:0/18:0)	TG	0.140429	0.480137	Mild_vs_Health	None
TG(60:4e)	TG	-0.519701	0.266759	Mild_vs_Health	None
TG(16:0e/16:0/18:0)	TG	0.0322293	0.950341	Mild_vs_Health	None
TG(60:4p)	TG	-0.59182	0.459587	Mild_vs_Health	None
SM(d44:3)	SM	-0.364402	0.0142266	Mild_vs_Health	None
TG(18:0e/18:1/18:1)	TG	0.0216332	0.653297	Mild_vs_Health	None
TG(18:0p/18:0/18:1)	TG	-0.00673444	0.735215	Mild_vs_Health	None
TG(20:0e/18:1/18:2)	TG	-0.152332	0.638256	Mild_vs_Health	None
TG(16:0e/20:1/20:1)	TG	0.0493414	0.445939	Mild_vs_Health	None
TG(58:4e)	TG	-0.220974	0.679181	Mild_vs_Health	None
TG(58:3p)	TG	-0.18188	0.806331	Mild_vs_Health	None
TG(18:1/20:4/24:0)	TG	0.267072	0.152749	Mild_vs_Health	None
PA(44:2e)(rep)	PA	-0.416503	0.0316772	Mild_vs_Health	None
TG(26:1/18:1/18:2)	TG	-0.000120143	0.548273	Mild_vs_Health	None
TG(16:0/16:0/22:0)	TG	0.00260925	0.733493	Mild_vs_Health	None
TG(18:1/18:1/24:0)	TG	0.793772	0.0196858	Mild_vs_Health	Up
TG(20:1/18:1/24:1)	TG	0.587534	0.0484008	Mild_vs_Health	Up
TG(16:0/18:1/18:1)(rep)(rep)	TG	0.588538	0.542195	Mild_vs_Health	None
TG(16:0/18:1/22:0)	TG	1.03901	0.018867	Mild_vs_Health	Up
TG(18:1/18:1/22:0)(rep)	TG	0.896223	0.0402302	Mild_vs_Health	Up
TG(18:0/18:0/22:1)	TG	0.924711	0.0149496	Mild_vs_Health	Up
TG(60:3p)	TG	-0.373438	0.499865	Mild_vs_Health	None
TG(20:0p/18:0/18:1)	TG	-0.265404	0.748759	Mild_vs_Health	None
TG(58:2e)	TG	-0.167453	0.981083	Mild_vs_Health	None
TG(20:0e/18:1/18:1)	TG	0.00582804	0.991764	Mild_vs_Health	None
TG(20:0p/16:0/18:0)	TG	0.0053043	0.780202	Mild_vs_Health	None
TG(20:0e/16:0/18:1)	TG	-0.0373074	0.855865	Mild_vs_Health	None
TG(20:0p/18:0/18:0)	TG	-0.0735758	0.840967	Mild_vs_Health	None
TG(58:3e)	TG	-0.338016	0.574049	Mild_vs_Health	None
TG(58:2p)	TG	-0.293258	0.739715	Mild_vs_Health	None
SM(d40:0)	SM	-0.0771448	0.128572	Mild_vs_Health	None
PC(22:0/18:2)	PC	-0.647203	0.0073657	Mild_vs_Health	Down
TG(26:1/18:1/18:1)	TG	0.456008	0.08462	Mild_vs_Health	None
TG(26:1/18:0/18:1)	TG	0.666219	0.0708595	Mild_vs_Health	None
TG(16:0/18:1/24:0)	TG	0.842179	0.0688424	Mild_vs_Health	None
TG(18:1/18:1/24:0)(rep)	TG	0.776032	0.0414834	Mild_vs_Health	Up
TG(18:0/18:0/24:1)	TG	0.798259	0.0598081	Mild_vs_Health	None
TG(16:0/16:0/24:0)	TG	-0.111717	0.750445	Mild_vs_Health	None
SM(d44:2)	SM	0.36557	0.789028	Mild_vs_Health	None
TG(60:3e)	TG	-0.169183	0.795652	Mild_vs_Health	None
TG(56:1e)	TG	-0.0793843	0.887472	Mild_vs_Health	None
TG(58:2e)(rep)	TG	-0.163972	0.996697	Mild_vs_Health	None
TG(26:0/18:1/18:1)	TG	0.489776	0.156096	Mild_vs_Health	None
TG(18:0/18:1/24:0)	TG	0.653711	0.0844734	Mild_vs_Health	None
TG(18:0/16:0/24:0)	TG	-0.312092	0.618917	Mild_vs_Health	None
TG(60:2e)	TG	-0.607843	0.0790401	Mild_vs_Health	None
TG(18:1/22:0/22:0)	TG	0.486477	0.143766	Mild_vs_Health	None
dMePE(20:0p/20:4)	dMePE	-0.083997	0.62498	Mild_vs_Health	None
SM(d44:2)(rep)	SM	-0.0138411	0.686474	Mild_vs_Health	None
SM(d42:1)	SM	-0.275469	0.0643832	Mild_vs_Health	None
SM(d42:0)	SM	-0.286843	0.0222799	Mild_vs_Health	None
PC(24:0/18:2)	PC	-0.713382	0.00129209	Mild_vs_Health	Down
SM(d44:1)	SM	0.0514517	0.433066	Mild_vs_Health	None
dMePE(52:5)	dMePE	-0.264362	0.127443	Mild_vs_Health	None
TG(16:0/16:1/18:1)	TG	-0.39903	0.410731	Mild_vs_Health	None
PE(34:2e)(rep)	PE	-1.46317	0.978939	Mild_vs_Health	None
TG(16:0/16:0/18:1)	TG	-0.386975	0.635506	Mild_vs_Health	None
TG(16:0/16:0/16:0)	TG	-0.656663	0.162893	Mild_vs_Health	None
LPC(20:0e)	LPC	0.323706	0.0523888	Mild_vs_Health	None
FA(22:5)(rep)	FA	0.0634019	0.954173	Mild_vs_Health	None
LPC(18:0)	LPC	0.111901	0.623649	Mild_vs_Health	None
OAHFA(34:2)	OAHFA	0.0391464	0.918378	Mild_vs_Health	None
LPC(22:0)	LPC	-0.371636	0.202435	Mild_vs_Health	None
LPC(24:1)	LPC	0.344523	0.0246879	Mild_vs_Health	None
OAHFA(36:1)	OAHFA	0.329662	0.775425	Mild_vs_Health	None
OAHFA(38:4)	OAHFA	0.172914	0.847925	Mild_vs_Health	None
OAHFA(40:4)	OAHFA	0.13878	0.970143	Mild_vs_Health	None
LPC(26:1)	LPC	0.778718	0.00814111	Mild_vs_Health	Up
GM3(O-d34:1锛?GM3	-0.169067	0.625263	Mild_vs_Health	None
LPC(24:0)	LPC	-0.110089	0.408077	Mild_vs_Health	None
CerG2(d16:1/16:0)	CerG2	-0.594471	0.0338065	Mild_vs_Health	Down
OAHFA(38:2)	OAHFA	0.325886	0.389351	Mild_vs_Health	None
CerG2(d18:2/16:0)	CerG2	-0.0278557	0.911631	Mild_vs_Health	None
CerG3GNAc1(d34:1)	CerG3GNAc1	-0.1152	0.327372	Mild_vs_Health	None
CerG2(d18:1/16:0	CerG2	0.618821	0.328638	Mild_vs_Health	None
LPC(26:0)	LPC	0.544305	0.0238129	Mild_vs_Health	None
CerG3(d18:1/16:0)	CerG3	-0.0930665	0.355066	Mild_vs_Health	None
CerG2(d18:1/16:0)	CerG2	-0.148966	0.654144	Mild_vs_Health	None
phSM(d42:2)	phSM	0.156698	0.724542	Mild_vs_Health	None
PC(34:3)	PC	0.106841	0.829906	Mild_vs_Health	None
PC(40:6)	PC	0.230883	0.221364	Mild_vs_Health	None
PC(42:9)	PC	0.338577	0.10246	Mild_vs_Health	None
PC(42:8)	PC	0.292302	0.159226	Mild_vs_Health	None
PC(34:3p)	PC	-0.651467	0.000280038	Mild_vs_Health	Down
PC(32:1)	PC	0.296241	0.0910703	Mild_vs_Health	None
PC(34:4)	PC	0.339959	0.0707557	Mild_vs_Health	None
PC(38:7)	PC	-0.112309	0.844422	Mild_vs_Health	None
PC(36:4)	PC	-0.108302	0.193197	Mild_vs_Health	None
PC(40:6p)	PC	-0.612888	0.000459275	Mild_vs_Health	Down
PC(38:6p)	PC	-0.22902	0.15023	Mild_vs_Health	None
PC(34:2)	PC	-0.202541	0.0759196	Mild_vs_Health	None
PC(38:7)(rep)	PC	-0.538874	0.230328	Mild_vs_Health	None
PC(40:7p)	PC	-0.259718	0.18294	Mild_vs_Health	None
PC(36:3)	PC	-0.185072	0.0709514	Mild_vs_Health	None
PC(38:6)	PC	-0.180511	0.0746569	Mild_vs_Health	None
PC(42:7)	PC	-0.369158	0.0520017	Mild_vs_Health	None
PC(38:6e)	PC	-0.0149183	0.885092	Mild_vs_Health	None
PC(40:7)	PC	0.255738	0.0855267	Mild_vs_Health	None
PC(42:10)	PC	0.340963	0.0143706	Mild_vs_Health	None
PC(40:8)	PC	0.100171	0.390039	Mild_vs_Health	None
PC(40:6)(rep)	PC	-0.100949	0.335773	Mild_vs_Health	None
PC(40:6p)(rep)(rep)	PC	0.196377	0.278533	Mild_vs_Health	None
PC(38:5)	PC	0.24956	0.114612	Mild_vs_Health	None
PC(40:7)(rep)(rep)	PC	-0.335253	0.0818478	Mild_vs_Health	None
PC(38:4)	PC	-0.295576	0.00221867	Mild_vs_Health	None
PC(36:4p)	PC	-0.516203	0.00155208	Mild_vs_Health	None
PC(40:6)(rep)(rep)	PC	0.290737	0.321395	Mild_vs_Health	None
PC(40:7)(rep)(rep)(rep)	PC	0.345077	0.205809	Mild_vs_Health	None
PC(42:7p)	PC	-0.388512	0.0488612	Mild_vs_Health	None
PC(38:6e)(rep)	PC	-0.429646	0.000443164	Mild_vs_Health	None
PC(34:2p)	PC	-0.566059	0.000686839	Mild_vs_Health	None
PC(36:5p)	PC	-0.540676	0.00330096	Mild_vs_Health	None
PC(36:4e)	PC	-0.269825	0.0753703	Mild_vs_Health	None
PC(38:6p)(rep)	PC	-0.11493	0.613892	Mild_vs_Health	None
PC(38:4p)	PC	-0.0541846	0.645262	Mild_vs_Health	None
PC(40:7p)(rep)	PC	0.00542223	0.958148	Mild_vs_Health	None
PC(40:6p)(rep)(rep)(rep)	PC	-0.457959	0.0128366	Mild_vs_Health	None
PC(40:7)(rep)(rep)(rep)(rep)	PC	0.164977	0.462055	Mild_vs_Health	None
PC(40:6)(rep)(rep)(rep)	PC	0.522799	0.00131245	Mild_vs_Health	None
PC(42:9)(rep)	PC	0.405068	0.00264047	Mild_vs_Health	None
PC(42:8)(rep)	PC	0.868552	7.30216e-06	Mild_vs_Health	Up
PC(40:6e)	PC	-0.409295	0.198333	Mild_vs_Health	None
LPC(16:2)	LPC	0.0439686	0.720885	Severe_vs_Health	None
LPI(16:1)	LPI	2.30965	5.65781e-07	Severe_vs_Health	Up
LPC(18:3)	LPC	0.347909	0.249058	Severe_vs_Health	None
LPC(20:5)	LPC	-0.442102	0.967437	Severe_vs_Health	None
LPC(14:0)	LPC	0.502321	0.165879	Severe_vs_Health	None
LPI(20:4)	LPI	0.541379	0.00475455	Severe_vs_Health	None
LPS(20:4)	LPS	0.994629	0.00179344	Severe_vs_Health	Up
LPC(22:6)	LPC	-0.0361591	0.917656	Severe_vs_Health	None
LPC(16:1)	LPC	0.63979	0.0269542	Severe_vs_Health	Up
LPC(20:4)	LPC	-0.104078	0.681578	Severe_vs_Health	None
LPE(22:6)	LPE	0.779451	0.0597066	Severe_vs_Health	None
LPE(20:4)	LPE	0.635064	0.0303919	Severe_vs_Health	Up
LPC(18:2)	LPC	-0.421222	0.0868844	Severe_vs_Health	None
LPC(22:5)	LPC	-0.0401626	0.719958	Severe_vs_Health	None
LPE(18:2)	LPE	0.605563	0.0503548	Severe_vs_Health	None
LPA(20:4)	LPA	0.0673455	0.44492	Severe_vs_Health	None
LPA(18:2)	LPA	-0.395201	0.0409637	Severe_vs_Health	None
LPC(20:3)	LPC	0.500404	0.173931	Severe_vs_Health	None
LPI(16:0)	LPI	0.867156	0.000130347	Severe_vs_Health	Up
LdMePE(16:1)	LdMePE	0.451909	0.101729	Severe_vs_Health	None
LPC(16:1p)	LPC	0.261075	0.17725	Severe_vs_Health	None
LPC(16:0)	LPC	0.173591	0.2251	Severe_vs_Health	None
LdMePE(18:2)	LdMePE	0.151769	0.263046	Severe_vs_Health	None
LPI(18:1)	LPI	1.00486	1.70179e-06	Severe_vs_Health	Up
LdMePE(20:4)	LdMePE	-0.30217	0.0616334	Severe_vs_Health	None
LPC(22:4)	LPC	0.103951	0.788205	Severe_vs_Health	None
LPE(16:0)	LPE	0.91649	6.14585e-08	Severe_vs_Health	Up
LPC(18:1)	LPC	0.37324	0.0725933	Severe_vs_Health	None
phSM(d22:1)	phSM	0.193616	0.138073	Severe_vs_Health	None
SoP(d18:1)	SoP	-0.42381	0.0204023	Severe_vs_Health	None
LPG(18:1)	LPG	0.868603	8.63887e-05	Severe_vs_Health	Up
LPE(18:1)	LPE	1.18104	3.29471e-07	Severe_vs_Health	Up
LPC(16:0e)	LPC	-0.283764	0.31731	Severe_vs_Health	None
LPC(18:2p)	LPC	0.174067	0.763273	Severe_vs_Health	None
LPC(18:1p)	LPC	-0.290872	0.274778	Severe_vs_Health	None
LPC(16:0p)	LPC	-0.527149	0.0900244	Severe_vs_Health	None
LPC(20:2)	LPC	0.338803	0.090346	Severe_vs_Health	None
LdMePE(16:0)	LdMePE	-0.171831	0.810796	Severe_vs_Health	None
LPC(18:0p)	LPC	0.426023	0.0622352	Severe_vs_Health	None
CerG2GNAc1(d32:1)	CerG2GNAc1	-0.104248	0.505579	Severe_vs_Health	None
LPC(20:1p)	LPC	0.0216229	0.730284	Severe_vs_Health	None
FA(18:4)	FA	2.06024	0.153949	Severe_vs_Health	None
LPI(18:0)	LPI	0.108098	0.421943	Severe_vs_Health	None
LPS(18:0)	LPS	0.725575	0.00706613	Severe_vs_Health	Up
LPE(18:0)	LPE	0.633109	0.000319313	Severe_vs_Health	Up
CerG2GNAc1(d36:3)	CerG2GNAc1	0.525844	0.226057	Severe_vs_Health	None
LdMePE(18:1)	LdMePE	0.325648	0.135615	Severe_vs_Health	None
GM3(d34:1)	GM3	0.106384	0.470952	Severe_vs_Health	None
PC(42:7)(rep)	PC	0.192046	0.212602	Severe_vs_Health	None
PC(32:0)	PC	0.377046	0.00210722	Severe_vs_Health	None
PC(36:2p)	PC	-0.334119	0.0259484	Severe_vs_Health	None
PI(16:0/18:3)	PI	2.18763	0.00209266	Severe_vs_Health	Up
SM(d32:1)	SM	-0.317336	0.0415551	Severe_vs_Health	None
PE(36:4e)	PE	-0.697022	0.0157616	Severe_vs_Health	Down
PC(36:1)	PC	-0.424278	0.00059881	Severe_vs_Health	None
PC(38:4)(rep)	PC	-0.435453	0.000507473	Severe_vs_Health	None
PC(40:7)(rep)(rep)(rep)(rep)(rep)	PC	-0.156787	0.521862	Severe_vs_Health	None
PC(36:2)	PC	0.605405	1.99666e-05	Severe_vs_Health	Up
SM(d44:7)	SM	0.317557	0.0362672	Severe_vs_Health	None
PC(40:6e)(rep)	PC	-0.0288172	0.723466	Severe_vs_Health	None
PC(40:5)	PC	-0.278106	0.127718	Severe_vs_Health	None
PI(16:0/22:6)	PI	0.0480378	0.712298	Severe_vs_Health	None
PC(42:6)	PC	0.499583	0.0368266	Severe_vs_Health	None
PA(20:0p/16:1)	PA	-0.407383	0.0278207	Severe_vs_Health	None
PC(40:6p)(rep)(rep)(rep)(rep)	PC	-0.414699	0.0308732	Severe_vs_Health	None
PI(16:0/16:1)	PI	1.47826	0.000551687	Severe_vs_Health	Up
PC(20:5/18:2)	PC	-0.905139	0.000245091	Severe_vs_Health	Down
PC(44:7p)	PC	-0.283761	0.0676455	Severe_vs_Health	None
PC(40:5e)	PC	-0.202585	0.13644	Severe_vs_Health	None
PC(34:1)	PC	0.293612	0.227535	Severe_vs_Health	None
PC(14:0/22:6)	PC	-0.550656	0.0636594	Severe_vs_Health	None
PC(32:1e)	PC	-0.417776	0.0132521	Severe_vs_Health	None
PE(20:1/20:4)	PE	0.774474	0.000764367	Severe_vs_Health	Up
PC(40:6p)(rep)(rep)(rep)(rep)(rep)	PC	-0.441816	0.0210843	Severe_vs_Health	None
PC(40:6e)(rep)(rep)	PC	-0.509596	0.0118909	Severe_vs_Health	None
PC(42:7e)	PC	-0.390731	0.0562556	Severe_vs_Health	None
PC(18:3/18:2)	PC	-1.12395	0.00149589	Severe_vs_Health	Down
PC(42:6)(rep)	PC	-1.05012	0.000101326	Severe_vs_Health	Down
PC(40:5e)(rep)	PC	0.0344587	0.791236	Severe_vs_Health	None
PI(16:1/18:1)	PI	1.56739	0.000861177	Severe_vs_Health	Up
SM(d36:3)	SM	0.164154	0.446558	Severe_vs_Health	None
PI(16:0/20:4)	PI	0.561697	0.0283679	Severe_vs_Health	None
PC(34:2e)	PC	-0.495961	0.00475134	Severe_vs_Health	None
PC(32:0e)	PC	0.057856	0.551227	Severe_vs_Health	None
PC(40:5)(rep)	PC	-0.255194	0.064357	Severe_vs_Health	None
PC(38:3)	PC	0.342487	0.1589	Severe_vs_Health	None
PC(40:6)(rep)(rep)(rep)(rep)(rep)	PC	0.32191	0.162633	Severe_vs_Health	None
PC(40:6e)(rep)(rep)(rep)	PC	-0.48655	0.00168205	Severe_vs_Health	None
PC(16:1/22:6)	PC	-0.383842	0.167933	Severe_vs_Health	None
PC(34:1e)	PC	0.174027	0.12382	Severe_vs_Health	None
PC(44:7p)(rep)	PC	-0.709245	0.000228143	Severe_vs_Health	Down
PC(42:6e)	PC	-0.828743	0.013144	Severe_vs_Health	Down
PI(16:0/18:2)	PI	0.301849	0.0651521	Severe_vs_Health	None
PC(14:0/20:4)	PC	-0.508735	0.0707366	Severe_vs_Health	None
PC(42:7e)(rep)	PC	-1.27209	4.37514e-07	Severe_vs_Health	Down
PC(36:2e)	PC	0.136125	0.235949	Severe_vs_Health	None
PC(40:6p)(rep)(rep)(rep)(rep)(rep)(rep)	PC	-0.768366	0.00133653	Severe_vs_Health	Down
PC(38:4e)	PC	-0.571182	0.000515077	Severe_vs_Health	None
PC(38:3e)	PC	-0.600286	0.00685738	Severe_vs_Health	Down
PC(40:5e)(rep)(rep)	PC	-0.218054	0.124785	Severe_vs_Health	None
PC(42:7p)(rep)	PC	-0.565676	0.041385	Severe_vs_Health	None
PC(40:4)	PC	-0.316219	0.0470758	Severe_vs_Health	None
PI(18:1/18:2)	PI	0.218715	0.202458	Severe_vs_Health	None
PC(38:3)(rep)	PC	0.502436	0.182324	Severe_vs_Health	None
PC(18:2/22:6)	PC	-1.32164	2.90351e-07	Severe_vs_Health	Down
SM(d42:5)	SM	0.458926	0.0116358	Severe_vs_Health	None
PC(14:0/18:2)	PC	-0.48818	0.0865615	Severe_vs_Health	None
PC(42:6e)(rep)(rep)	PC	-0.458743	0.0136868	Severe_vs_Health	None
PC(42:6e)(rep)	PC	-0.670068	0.00956413	Severe_vs_Health	Down
PC(44:8p)	PC	-0.644341	0.0184677	Severe_vs_Health	Down
PI(18:1/20:4)	PI	-1.05603	0.010849	Severe_vs_Health	Down
PC(42:6)(rep)(rep)	PC	-0.585358	0.0136933	Severe_vs_Health	Down
PC(16:1/20:4)	PC	-0.214884	0.276669	Severe_vs_Health	None
PC(40:6e)(rep)(rep)(rep)(rep)	PC	-0.250021	0.374733	Severe_vs_Health	None
PC(34:0)	PC	0.0101351	0.985507	Severe_vs_Health	None
PC(42:5)	PC	-1.44174	7.96667e-08	Severe_vs_Health	Down
PC(20:4/20:4)	PC	-0.970939	2.06998e-05	Severe_vs_Health	Down
PE(20:1p/18:2)	PE	-1.69264	3.91762e-08	Severe_vs_Health	Down
SM(d44:6)	SM	0.421554	0.00309875	Severe_vs_Health	None
SM(d42:5)(rep)	SM	-0.749259	3.0058e-06	Severe_vs_Health	Down
PC(40:3p)	PC	-0.391941	0.0463231	Severe_vs_Health	None
PC(44:7e)	PC	0.0132821	0.874394	Severe_vs_Health	None
CerG2(d18:1/24:2)	CerG2	-0.525087	0.00939942	Severe_vs_Health	None
PI(16:0/20:3)	PI	0.36188	0.170608	Severe_vs_Health	None
PC(16:1/18:2)	PC	-0.380833	0.238445	Severe_vs_Health	None
PC(40:4)(rep)	PC	-0.616625	0.000592984	Severe_vs_Health	Down
PC(42:5)(rep)	PC	0.0196816	0.941375	Severe_vs_Health	None
PC(40:3)	PC	0.965617	0.0171143	Severe_vs_Health	Up
PC(44:7e)(rep)	PC	-0.213195	0.168489	Severe_vs_Health	None
PC(16:0/20:5)	PC	0.217607	0.612553	Severe_vs_Health	None
PC(18:2/20:4)	PC	-1.47931	2.54979e-07	Severe_vs_Health	Down
PC(44:7p)(rep)(rep)	PC	-0.165273	0.434213	Severe_vs_Health	None
PC(42:7e)(rep)(rep)	PC	-0.437984	0.0234	Severe_vs_Health	None
PI(18:1/20:3)	PI	0.975777	0.033352	Severe_vs_Health	Up
PC(42:4p)	PC	0.0491267	0.602854	Severe_vs_Health	None
PC(16:0/18:3)	PC	0.224606	0.330769	Severe_vs_Health	None
PI(18:0/18:3)	PI	1.65076	0.00259397	Severe_vs_Health	Up
PC(18:1/20:5)	PC	0.281604	0.936564	Severe_vs_Health	None
PC(18:2/18:2)	PC	-1.48724	7.52499e-07	Severe_vs_Health	Down
dMePE(18:2/18:2)	dMePE	-2.15777	6.70189e-07	Severe_vs_Health	Down
PC(44:7e)(rep)(rep)	PC	-0.303509	0.143865	Severe_vs_Health	None
SM(d18:1/24:1)	SM	1.48983	3.4892e-05	Severe_vs_Health	Up
PC(38:2)	PC	0.262655	0.23648	Severe_vs_Health	None
PA(36:1e)	PA	-0.134906	0.27292	Severe_vs_Health	None
SM(d34:1)	SM	-0.135394	0.354849	Severe_vs_Health	None
PC(40:3p)(rep)	PC	0.135542	0.443258	Severe_vs_Health	None
PE(18:2/20:4)	PE	0.796647	0.187249	Severe_vs_Health	None
PI(16:0/16:0)	PI	-0.148592	0.876484	Severe_vs_Health	None
DG(18:1/20:3)	DG	0.763894	0.00228333	Severe_vs_Health	Up
PC(42:6e)(rep)(rep)(rep)(rep)	PC	-0.116045	0.272709	Severe_vs_Health	None
SM(d15:0/28:5)	SM	-1.28951	1.19262e-09	Severe_vs_Health	Down
PC(34:0e)	PC	0.16802	0.2445	Severe_vs_Health	None
PC(40:3)(rep)(rep)	PC	-0.082976	0.282068	Severe_vs_Health	None
PC(44:6e)	PC	-0.554603	0.0855714	Severe_vs_Health	None
PC(42:4)	PC	-0.242282	0.0689334	Severe_vs_Health	None
PI(18:0/22:6)	PI	-0.103206	0.770853	Severe_vs_Health	None
PC(20:3/20:4)	PC	-0.774662	0.005679	Severe_vs_Health	Down
PC(36:1e)	PC	0.299898	0.0455463	Severe_vs_Health	None
PC(44:7e)(rep)(rep)(rep)	PC	-0.402377	0.00629562	Severe_vs_Health	None
PS(18:0/22:6)	PS	0.312707	0.0963507	Severe_vs_Health	None
PE(20:1p/20:2)	PE	1.14074	0.180438	Severe_vs_Health	None
PI(16:0/18:1)	PI	0.543671	0.0159347	Severe_vs_Health	None
PC(44:7p)(rep)(rep)(rep)	PC	-0.00827646	0.784653	Severe_vs_Health	None
PE(18:2/18:2)	PE	0.607181	0.00487857	Severe_vs_Health	Up
PC(16:0p/20:5)	PC	-1.11719	7.48928e-05	Severe_vs_Health	Down
PC(42:4p)(rep)(rep)	PC	0.128403	0.511268	Severe_vs_Health	None
PC(42:4p)(rep)	PC	-0.0321181	0.748046	Severe_vs_Health	None
PC(16:0/14:0)	PC	0.283692	0.447217	Severe_vs_Health	None
DG(38:4)	DG	0.685644	0.0511285	Severe_vs_Health	None
PC(40:3p)(rep)(rep)	PC	-0.203344	0.117608	Severe_vs_Health	None
DG(18:1/22:4)	DG	0.754898	0.0048677	Severe_vs_Health	Up
PC(36:1e)(rep)	PC	0.235607	0.33279	Severe_vs_Health	None
dMePE(16:0/22:6)	dMePE	-0.375273	0.036378	Severe_vs_Health	None
PC(16:0/22:6)	PC	-0.354221	0.0284641	Severe_vs_Health	None
PE(20:0p/20:4)	PE	-0.727526	0.000951511	Severe_vs_Health	Down
SM(d20:2/24:3)	SM	0.920938	1.06995e-05	Severe_vs_Health	Up
PC(44:6e)(rep)(rep)	PC	-0.268937	0.111454	Severe_vs_Health	None
PC(44:6e)(rep)	PC	-0.440245	0.0680694	Severe_vs_Health	None
DG(16:0/16:0)	DG	0.597913	0.0174963	Severe_vs_Health	Up
PC(40:2p)	PC	0.0669338	0.938485	Severe_vs_Health	None
SM(d18:1/24:3)	SM	-0.251064	0.106193	Severe_vs_Health	None
PC(38:2e)	PC	-0.160545	0.340055	Severe_vs_Health	None
PI(18:1/18:1)	PI	0.326815	0.251318	Severe_vs_Health	None
CerG2(d18:1/24:1)	CerG2	-0.163889	0.341044	Severe_vs_Health	None
SM(d36:2)	SM	-0.179567	0.254916	Severe_vs_Health	None
CerG2(d18:1/22:0)	CerG2	-0.395363	0.164934	Severe_vs_Health	None
PI(18:0/20:4)	PI	-0.639528	0.000917373	Severe_vs_Health	Down
DG(18:0/20:4)	DG	0.512699	0.0138823	Severe_vs_Health	None
PC(38:1)	PC	0.366414	0.0119654	Severe_vs_Health	None
SM(d34:0)	SM	-0.176443	0.268541	Severe_vs_Health	None
PC(16:0/16:1)	PC	0.651094	0.0153223	Severe_vs_Health	Up
PC(18:2p/18:2)	PC	-1.02392	2.12599e-06	Severe_vs_Health	Down
PC(16:0e/20:5)	PC	-1.01661	1.07134e-05	Severe_vs_Health	Down
PE(20:0p/18:2)	PE	-1.18974	8.2817e-13	Severe_vs_Health	Down
PC(18:1/22:6)	PC	0.0540296	0.803105	Severe_vs_Health	None
SM(d42:4)	SM	-0.283712	0.380387	Severe_vs_Health	None
PS(18:0/20:4)	PS	0.315116	0.0933338	Severe_vs_Health	None
PS(40:7)	PS	0.23126	0.0422977	Severe_vs_Health	None
PC(42:3p)	PC	-0.681673	0.00251808	Severe_vs_Health	Down
DG(18:1/18:1)	DG	0.803217	0.00082712	Severe_vs_Health	Up
DG(36:3p)	DG	0.805344	0.000823938	Severe_vs_Health	Up
PC(44:6e)(rep)(rep)(rep)	PC	-0.143892	0.328112	Severe_vs_Health	None
SM(d44:5)	SM	-1.59745	1.28818e-09	Severe_vs_Health	Down
PI(18:0/18:2)	PI	-0.137723	0.994759	Severe_vs_Health	None
PC(44:5)	PC	0.296279	0.393153	Severe_vs_Health	None
PE(16:0p/20:5)(rep)	PE	-1.47147	2.43779e-05	Severe_vs_Health	Down
Cer(d18:1/22:1)	Cer	0.831154	8.80689e-05	Severe_vs_Health	Up
Cer(d18:1/20:0)	Cer	0.592943	0.000443974	Severe_vs_Health	Up
PC(42:3p)(rep)	PC	-0.170965	0.260372	Severe_vs_Health	None
PE(18:2p/20:4)	PE	-1.65785	2.39692e-08	Severe_vs_Health	Down
PE(16:0/22:6)	PE	0.751695	0.00942931	Severe_vs_Health	Up
PC(42:4)(rep)	PC	-1.05956	1.32455e-06	Severe_vs_Health	Down
DG(16:0/18:1)	DG	0.654632	0.00260896	Severe_vs_Health	Up
PC(16:0/20:4)	PC	-0.321046	0.0602383	Severe_vs_Health	None
DG(18:0/18:2)	DG	0.312704	0.100608	Severe_vs_Health	None
PC(40:2p)(rep)	PC	0.146789	0.425937	Severe_vs_Health	None
DG(18:1/20:2)	DG	0.257746	0.17969	Severe_vs_Health	None
PC(16:1/18:1)	PC	0.671829	0.0272318	Severe_vs_Health	Up
Cer(d18:2/24:1)	Cer	0.569901	0.00275077	Severe_vs_Health	None
Cer(d18:2/22:0)	Cer	-0.63673	7.34251e-05	Severe_vs_Health	Down
PC(16:0/22:5)	PC	-0.414416	0.0686213	Severe_vs_Health	None
CerG1(d18:1/22:0)	CerG1	-0.984396	5.04797e-06	Severe_vs_Health	Down
PE(18:1p/20:5)	PE	-1.57301	8.66076e-05	Severe_vs_Health	Down
PE(18:1/22:6)	PE	1.38204	5.26047e-05	Severe_vs_Health	Up
PC(40:2)	PC	-1.0113	1.63079e-06	Severe_vs_Health	Down
PC(16:0p/22:6)	PC	-0.864398	6.85134e-05	Severe_vs_Health	Down
dMePE(16:0/18:2)	dMePE	-0.144118	0.71358	Severe_vs_Health	None
PC(16:0/18:2)	PC	-0.171805	0.604211	Severe_vs_Health	None
PA(24:2/20:4)	PA	-0.0967232	0.980271	Severe_vs_Health	None
PE(36:4p)	PE	-2.36433	1.73469e-08	Severe_vs_Health	Down
PC(18:1/20:4)	PC	-0.124871	0.665589	Severe_vs_Health	None
CerG3GNAc1(d42:1)	CerG3GNAc1	-0.574058	0.0286374	Severe_vs_Health	None
CerG1(d18:2/24:0)	CerG1	-1.38104	4.42322e-08	Severe_vs_Health	Down
PC(44:6e)(rep)(rep)(rep)(rep)(rep)	PC	-0.195266	0.272121	Severe_vs_Health	None
PC(44:6e)(rep)(rep)(rep)(rep)	PC	-0.406428	0.159651	Severe_vs_Health	None
PC(42:4p)(rep)(rep)(rep)	PC	-0.202389	0.0932806	Severe_vs_Health	None
PC(36:0e)	PC	0.0298612	0.831376	Severe_vs_Health	None
PC(20:2/20:4)	PC	0.0726798	0.871847	Severe_vs_Health	None
PI(18:0/20:3)	PI	-0.446902	0.201829	Severe_vs_Health	None
CerG3(d18:1/24:0)	CerG3	-0.648724	0.000171793	Severe_vs_Health	Down
PG(18:0/18:2)	PG	-0.195471	0.463229	Severe_vs_Health	None
PC(40:2e)	PC	0.369218	0.0476708	Severe_vs_Health	None
dMePE(18:1/18:2)	dMePE	-0.241272	0.422562	Severe_vs_Health	None
PC(18:1p/22:6)	PC	-0.898587	1.58701e-05	Severe_vs_Health	Down
PI(18:0/22:5)	PI	-0.415652	0.123896	Severe_vs_Health	None
PC(18:1/18:2)	PC	-0.204484	0.48868	Severe_vs_Health	None
PE(42:2p)	PE	-0.30268	0.156517	Severe_vs_Health	None
PE(44:6e)	PE	-0.129991	0.180875	Severe_vs_Health	None
PC(16:0p/16:1)	PC	-0.634542	0.00513367	Severe_vs_Health	Down
PE(20:0p/22:4)	PE	-0.890603	2.43263e-05	Severe_vs_Health	Down
PS(18:0/20:3)	PS	1.02242	0.00513359	Severe_vs_Health	Up
CerG1(d24:0/18:0	CerG1	-1.73262	1.37674e-08	Severe_vs_Health	Down
PE(40:2e)	PE	-0.864988	3.9276e-05	Severe_vs_Health	Down
PC(16:0e/22:6)	PC	-0.955343	4.87763e-05	Severe_vs_Health	Down
PC(42:2p)(rep)	PC	0.023969	0.580312	Severe_vs_Health	None
PC(42:3p)(rep)(rep)(rep)	PC	-0.286044	0.0403482	Severe_vs_Health	None
PC(42:3p)(rep)(rep)	PC	-0.331089	0.0867275	Severe_vs_Health	None
CerG2(d18:1/24:0)	CerG2	-0.573372	0.0150583	Severe_vs_Health	None
SM(d44:4)	SM	-0.386018	0.00749001	Severe_vs_Health	None
DG(18:0/18:1)	DG	0.438682	0.0156032	Severe_vs_Health	None
PS(18:2/18:2)	PS	1.2376	1.79834e-05	Severe_vs_Health	Up
PE(16:0/18:2)	PE	1.12891	4.3849e-05	Severe_vs_Health	Up
PA(28:2/15:0)	PA	-0.0777927	0.452571	Severe_vs_Health	None
DG(20:1/18:1)	DG	0.149398	0.158723	Severe_vs_Health	None
PE(40:2p)	PE	-1.17297	1.05028e-10	Severe_vs_Health	Down
DG(18:0/16:0)	DG	-0.19696	0.639733	Severe_vs_Health	None
PC(42:2p)	PC	-0.159817	0.331389	Severe_vs_Health	None
SM(d46:5)	SM	0.698319	0.00771715	Severe_vs_Health	Up
PC(40:1)	PC	0.232395	0.337299	Severe_vs_Health	None
PC(16:0p/20:4)	PC	-1.00417	2.07286e-07	Severe_vs_Health	Down
PE(16:0p/22:6)(rep)	PE	-0.905322	2.71901e-06	Severe_vs_Health	Down
PC(46:5)	PC	0.26972	0.400257	Severe_vs_Health	None
PC(18:0/20:5)	PC	-0.399801	0.267735	Severe_vs_Health	None
PC(44:3p)	PC	0.0718488	0.705184	Severe_vs_Health	None
PC(44:4)	PC	-0.832418	1.3237e-05	Severe_vs_Health	Down
PC(40:2)(rep)	PC	0.583481	0.00175784	Severe_vs_Health	None
PE(38:0e)	PE	-1.15214	6.58311e-11	Severe_vs_Health	Down
CerG1(d18:1/24:1)	CerG1	-0.885374	8.85277e-05	Severe_vs_Health	Down
PC(42:4p)(rep)(rep)(rep)(rep)	PC	-0.596389	0.00125486	Severe_vs_Health	Down
PG(46:2)	PG	-4.34408	0.000176778	Severe_vs_Health	Down
Cer(d18:1/22:0)	Cer	-0.08921	0.537206	Severe_vs_Health	None
dMePE(16:0/20:3)	dMePE	0.0796631	0.251263	Severe_vs_Health	None
PC(16:0/20:3)	PC	0.133112	0.172786	Severe_vs_Health	None
PC(44:3)	PC	-0.111695	0.207744	Severe_vs_Health	None
Cer(d18:2/24:0)	Cer	0.703448	0.0146735	Severe_vs_Health	Up
SM(d36:1)	SM	0.867721	0.000808643	Severe_vs_Health	Up
PC(43:4e)	PC	-1.14175	2.13744e-06	Severe_vs_Health	Down
CerP(d18:1/30:1)	CerP	-1.2999	1.27019e-06	Severe_vs_Health	Down
PC(42:2)	PC	-1.12239	9.60231e-08	Severe_vs_Health	Down
PC(18:0p/22:6)	PC	-0.369175	0.087246	Severe_vs_Health	None
PC(16:0/24:6)	PC	-1.48668	0.00263956	Severe_vs_Health	Down
PE(18:1/18:2)	PE	1.24114	2.0806e-06	Severe_vs_Health	Up
PS(38:5)	PS	1.41509	6.84832e-07	Severe_vs_Health	Up
PC(16:0e/16:1)	PC	-0.62492	0.000829923	Severe_vs_Health	Down
CerG1(d18:1/24:0)	CerG1	-1.43344	6.46714e-09	Severe_vs_Health	Down
PE(18:1p/22:6)	PE	-0.785732	8.59244e-05	Severe_vs_Health	Down
PC(16:0p/18:2)	PC	-1.33279	4.07351e-08	Severe_vs_Health	Down
Cer(d18:0/24:1)	Cer	0.924523	0.0029359	Severe_vs_Health	Up
PI(18:0/22:4)	PI	-0.330746	0.105946	Severe_vs_Health	None
Cer(d18:0/22:0)	Cer	-0.136459	0.310103	Severe_vs_Health	None
PC(18:1/20:3)	PC	0.581843	0.0293327	Severe_vs_Health	None
PC(18:1p/20:4)	PC	-0.99576	2.31665e-07	Severe_vs_Health	Down
PE(16:0e/22:6)	PE	-0.790249	0.00115868	Severe_vs_Health	Down
PC(16:0e/20:4)	PC	-0.846899	6.47232e-06	Severe_vs_Health	Down
PC(18:1p/18:2)	PC	-0.846645	6.67554e-06	Severe_vs_Health	Down
PC(20:1p/22:6)	PC	-0.684922	0.000279842	Severe_vs_Health	Down
PC(38:0e)	PC	-0.45746	0.000821359	Severe_vs_Health	None
PC(42:2e)	PC	0.221061	0.209056	Severe_vs_Health	None
GM3(d42:3)	GM3	0.459047	0.0116777	Severe_vs_Health	None
Cer(d18:2/26:0)	Cer	0.357609	0.0608427	Severe_vs_Health	None
Cer(d24:0/O-18:0)	Cer	-0.862537	5.91027e-07	Severe_vs_Health	Down
PA(38:1e)	PA	0.108876	0.763583	Severe_vs_Health	None
PC(40:1e)	PC	0.168411	0.250775	Severe_vs_Health	None
GM3(d40:2)	GM3	-0.647366	0.00146179	Severe_vs_Health	Down
PC(18:1/22:5)	PC	0.0846141	0.360767	Severe_vs_Health	None
PE(16:0/22:5)	PE	0.750161	0.0160683	Severe_vs_Health	Up
PC(44:3p)(rep)	PC	-0.256353	0.108968	Severe_vs_Health	None
PE(36:4)	PE	-1.24209	1.20236e-08	Severe_vs_Health	Down
PC(44:2p)	PC	0.0577916	0.75722	Severe_vs_Health	None
PG(46:2)(rep)	PG	-1.28923	0.0382379	Severe_vs_Health	Down
PG(46:1)	PG	-1.36005	0.259041	Severe_vs_Health	None
PE(16:0p/20:4)(rep)	PE	-1.30404	1.2691e-07	Severe_vs_Health	Down
PE(16:0/20:3)	PE	1.05978	5.75551e-05	Severe_vs_Health	Up
PS(38:6p)	PS	-1.14773	1.60921e-06	Severe_vs_Health	Down
PC(16:0e/22:5)	PC	-0.348092	0.0192783	Severe_vs_Health	None
PC(18:0p/20:4)	PC	-0.347851	0.019004	Severe_vs_Health	None
PE(18:0p/22:6)	PE	-0.658447	0.0144624	Severe_vs_Health	Down
PI(18:0/18:1)	PI	0.197927	0.207424	Severe_vs_Health	None
Cer(d22:0/O-18:0)	Cer	-0.532171	2.54552e-06	Severe_vs_Health	None
Cer(d18:1/24:2)	Cer	0.932395	0.00848327	Severe_vs_Health	Up
PE(16:0/20:4)	PE	0.99567	3.82519e-05	Severe_vs_Health	Up
LPC(18:4)	LPC	0.88202	0.00301892	Severe_vs_Health	Up
LPI(18:2)	LPI	0.793153	0.000150123	Severe_vs_Health	Up
FA(20:5)	FA	0.946965	0.506812	Severe_vs_Health	None
LPC(18:0e)	LPC	-0.0158236	0.975714	Severe_vs_Health	None
LPC(20:0p)	LPC	0.0842107	0.480128	Severe_vs_Health	None
OAHFA(44:11)	OAHFA	-0.636321	0.274256	Severe_vs_Health	None
LdMePE(18:0)	LdMePE	-0.267132	0.231094	Severe_vs_Health	None
CerG2GNAc1(d36:1)	CerG2GNAc1	-0.519768	0.136737	Severe_vs_Health	None
OAHFA(32:1)	OAHFA	1.19144	0.316028	Severe_vs_Health	None
LPC(20:0)	LPC	-0.0427628	0.576663	Severe_vs_Health	None
LPC(22:3)	LPC	-0.549396	0.265642	Severe_vs_Health	None
LPC(22:1)	LPC	0.370023	0.151124	Severe_vs_Health	None
FA(20:4)	FA	0.281729	0.750967	Severe_vs_Health	None
LPC(20:1)	LPC	0.308125	0.18021	Severe_vs_Health	None
OAHFA(40:7)	OAHFA	1.25366	0.620518	Severe_vs_Health	None
OAHFA(42:10)	OAHFA	0.933089	0.733669	Severe_vs_Health	None
FA(22:5)	FA	0.777301	0.882555	Severe_vs_Health	None
OAHFA(36:3)	OAHFA	0.729118	0.871773	Severe_vs_Health	None
OAHFA(38:6)	OAHFA	0.47786	0.999286	Severe_vs_Health	None
OAHFA(40:5)	OAHFA	0.44786	0.815758	Severe_vs_Health	None
PC(42:1)	PC	0.123178	0.707789	Severe_vs_Health	None
PC(46:4)	PC	-0.275238	0.10669	Severe_vs_Health	None
PC(20:1p/20:4)	PC	-0.0422876	0.513825	Severe_vs_Health	None
PC(16:0/22:4)	PC	-0.165268	0.478305	Severe_vs_Health	None
PC(16:0/16:0)	PC	0.316213	0.0241496	Severe_vs_Health	None
Cer(d18:1/24:0)	Cer	-0.692396	4.9923e-06	Severe_vs_Health	Down
PE(18:1p/20:4)	PE	-1.05667	4.32396e-06	Severe_vs_Health	Down
PC(44:2)	PC	-0.334045	0.0122246	Severe_vs_Health	None
PC(18:0/22:6)	PC	-0.241557	0.0841664	Severe_vs_Health	None
PC(16:0p/22:5)	PC	-0.880875	4.70486e-05	Severe_vs_Health	Down
PS(18:0/18:1)	PS	1.16514	0.00153971	Severe_vs_Health	Up
PE(16:0p/18:2)(rep)	PE	-1.55388	5.22851e-10	Severe_vs_Health	Down
PC(16:0p/20:3)	PC	-0.846028	0.000100789	Severe_vs_Health	Down
PI(18:0/20:2)	PI	-0.529908	0.0431926	Severe_vs_Health	None
PI(20:0/20:4)	PI	-0.24902	0.318417	Severe_vs_Health	None
PE(16:0e/20:4)	PE	-1.36993	0.00245226	Severe_vs_Health	Down
PE(18:1p/18:2)	PE	-1.78692	4.03552e-05	Severe_vs_Health	Down
SM(d40:3)	SM	0.564636	0.00250228	Severe_vs_Health	None
PE(18:1p/22:5)	PE	-0.431285	0.00597908	Severe_vs_Health	None
PC(20:1/22:6)	PC	0.0180203	0.737898	Severe_vs_Health	None
PG(46:1)(rep)	PG	-0.207478	0.483738	Severe_vs_Health	None
PC(18:0p/18:2)	PC	-0.487555	0.0288612	Severe_vs_Health	None
PE(18:0/18:3)	PE	1.78605	3.48119e-05	Severe_vs_Health	Up
PE(42:2p)(rep)	PE	-0.534886	0.0691397	Severe_vs_Health	None
PE(44:2p)	PE	-0.375221	0.32251	Severe_vs_Health	None
Cer(d18:0/24:0)	Cer	-0.434109	0.0154459	Severe_vs_Health	None
PG(48:2)	PG	-3.72204	0.00983749	Severe_vs_Health	Down
Cer(d20:2/26:0)	Cer	0.313841	0.0875554	Severe_vs_Health	None
PG(18:0/18:1)	PG	-0.804395	0.00172319	Severe_vs_Health	Down
PE(16:0e/22:5)	PE	-1.61437	3.60071e-05	Severe_vs_Health	Down
dMePE(38:6p)	dMePE	-0.953068	1.18506e-05	Severe_vs_Health	Down
PC(42:1e)	PC	0.391927	0.00464976	Severe_vs_Health	None
SM(d38:2)	SM	-0.471252	0.0791562	Severe_vs_Health	None
dMePE(16:0/18:1)	dMePE	0.443245	0.00670004	Severe_vs_Health	None
PC(16:0/18:1)	PC	0.421603	0.00782009	Severe_vs_Health	None
PE(34:2e)	PE	-0.656204	0.00580431	Severe_vs_Health	Down
PC(16:0p/22:4)	PC	-0.583596	0.0085921	Severe_vs_Health	None
PC(16:0e/20:3)	PC	-0.606365	0.00870688	Severe_vs_Health	Down
SM(d36:0)	SM	0.659836	0.0716557	Severe_vs_Health	None
PC(42:0)	PC	-0.257049	0.193253	Severe_vs_Health	None
dMePE(18:0/20:4)	dMePE	-0.516565	0.00531963	Severe_vs_Health	None
PC(18:0/20:4)	PC	-0.463921	0.0103724	Severe_vs_Health	None
PC(18:1/18:1)	PC	0.58035	0.00234972	Severe_vs_Health	None
PE(18:0p/20:5)	PE	-1.09724	3.58206e-06	Severe_vs_Health	Down
PE(18:0/22:6)	PE	0.659272	0.0336914	Severe_vs_Health	Up
PE(18:0p/18:2)	PE	0.124246	0.252336	Severe_vs_Health	None
PC(18:0p/22:5)	PC	-0.301788	0.193452	Severe_vs_Health	None
PE(36:3p)	PE	-1.29662	6.94168e-07	Severe_vs_Health	Down
PC(18:0p/20:3)	PC	-0.0140813	0.916424	Severe_vs_Health	None
PC(18:0/22:5)	PC	-0.340464	0.0319885	Severe_vs_Health	None
Cer(d18:1/26:0)	Cer	-0.0870908	0.405589	Severe_vs_Health	None
PS(38:2e)	PS	-1.53374	9.10085e-06	Severe_vs_Health	Down
PE(16:0/18:1)	PE	1.52877	7.57636e-07	Severe_vs_Health	Up
dMePE(18:0/18:2)	dMePE	-0.259061	0.324282	Severe_vs_Health	None
PA(26:2/20:4)	PA	-0.261015	0.164487	Severe_vs_Health	None
PE(40:6p)	PE	-0.890954	0.000318918	Severe_vs_Health	Down
PC(16:0p/16:0)	PC	-0.425667	0.0176138	Severe_vs_Health	None
Cer(d20:0/24:0)	Cer	-0.0101159	0.702274	Severe_vs_Health	None
PC(20:1/18:2)	PC	0.131221	0.241699	Severe_vs_Health	None
PC(16:1p/18:0)	PC	-1.10672	2.15503e-06	Severe_vs_Health	Down
PC(16:0e/18:2)	PC	-1.11532	1.72412e-06	Severe_vs_Health	Down
dMePE(16:0/20:4)	dMePE	0.570557	0.010196	Severe_vs_Health	None
PE(18:0/20:4)	PE	0.571052	0.010232	Severe_vs_Health	None
PS(40:6)	PS	0.568135	0.00693988	Severe_vs_Health	None
CL(22:3/18:0/18:0/20:4)	CL	0.986041	0.00517603	Severe_vs_Health	Up
PE(18:1/18:1)	PE	1.53843	1.72715e-07	Severe_vs_Health	Up
PG(46:1)(rep)(rep)	PG	1.25418	0.00451115	Severe_vs_Health	Up
PC(16:0e/22:4)	PC	-0.394001	0.0143101	Severe_vs_Health	None
PE(18:0/22:5)	PE	0.800124	0.000809045	Severe_vs_Health	Up
GM3(d42:2)	GM3	0.780808	0.00012591	Severe_vs_Health	Up
Co(Q10)	Co	-0.356601	0.315575	Severe_vs_Health	None
PC(18:0e/22:6)	PC	-0.624193	0.00162475	Severe_vs_Health	Down
GM3(d40:1)	GM3	-0.0827136	0.394271	Severe_vs_Health	None
PC(16:0e/16:0)	PC	-0.04329	0.975503	Severe_vs_Health	None
PC(20:0p/22:6)	PC	-0.560278	0.00580221	Severe_vs_Health	None
PC(16:0p/18:1)	PC	-0.570316	0.00294127	Severe_vs_Health	None
PS(38:4)	PS	0.880605	0.00264137	Severe_vs_Health	Up
PC(18:0p/22:4)	PC	-0.00347055	0.923245	Severe_vs_Health	None
PE(16:0p/22:4)(rep)	PE	-0.146272	0.310954	Severe_vs_Health	None
PE(18:0p/22:6)(rep)	PE	-0.976321	6.11956e-06	Severe_vs_Health	Down
dMePE(18:0/20:3)	dMePE	0.140842	0.30241	Severe_vs_Health	None
PC(18:0p/16:0)	PC	0.0241466	0.750006	Severe_vs_Health	None
PC(16:0e/18:1)	PC	0.0241466	0.750006	Severe_vs_Health	None
PC(20:1/20:3)	PC	0.0717954	0.406157	Severe_vs_Health	None
PE(20:1p/22:6)	PE	-0.877071	0.00906092	Severe_vs_Health	Down
PC(18:0/20:3)	PC	0.0619074	0.558018	Severe_vs_Health	None
DG(34:2p)	DG	0.554043	0.00951082	Severe_vs_Health	None
PE(18:1p/22:4)	PE	1.05215	0.209428	Severe_vs_Health	None
ChE(20:5)	ChE	0.106225	0.497403	Severe_vs_Health	None
PE(38:4e)(rep)(rep)	PE	0.0563616	0.756574	Severe_vs_Health	None
PC(16:0e/20:2)	PC	-0.0179372	0.953757	Severe_vs_Health	None
PC(18:0p/18:1)	PC	-0.0207224	0.957434	Severe_vs_Health	None
PE(18:0e/22:6)	PE	-0.373367	0.0498006	Severe_vs_Health	None
PC(18:0e/20:4)	PC	-0.542936	0.000544546	Severe_vs_Health	None
PE(16:0p/18:1)(rep)	PE	-0.154248	0.199925	Severe_vs_Health	None
PC(18:0e/22:5)	PC	-0.21843	0.0796982	Severe_vs_Health	None
PC(20:0p/20:4)	PC	-0.250163	0.045475	Severe_vs_Health	None
PE(18:0/22:5)(rep)	PE	0.2999	0.236574	Severe_vs_Health	None
PS(40:5)	PS	1.43966	3.91004e-05	Severe_vs_Health	Up
PE(18:0/20:3)	PE	1.06502	0.000118777	Severe_vs_Health	Up
ChE(22:6)	ChE	-0.287622	0.307976	Severe_vs_Health	None
PE(18:0p/20:4)	PE	-1.39726	2.17095e-07	Severe_vs_Health	Down
SM(d40:2)	SM	0.632174	0.000534161	Severe_vs_Health	Up
DG(34:2p)(rep)	DG	0.467254	0.00312473	Severe_vs_Health	None
PC(18:0/22:4)	PC	-0.341498	0.0381632	Severe_vs_Health	None
PE(34:0p)	PE	-0.257294	0.138173	Severe_vs_Health	None
PE(18:0p/22:5)	PE	-0.817411	0.000148496	Severe_vs_Health	Down
PC(18:0e/18:2)	PC	-0.732092	0.00123319	Severe_vs_Health	Down
ChE(18:3)	ChE	0.601851	0.146793	Severe_vs_Health	None
PE(18:0p/18:2)(rep)	PE	-1.18742	0.418517	Severe_vs_Health	None
PE(34:1e)	PE	-0.265464	0.114522	Severe_vs_Health	None
PC(20:0p/18:2)	PC	-0.253042	0.315008	Severe_vs_Health	None
PC(20:0/20:4)	PC	-0.579811	0.0544157	Severe_vs_Health	None
PC(18:0/16:0)	PC	-0.100428	0.422423	Severe_vs_Health	None
ChE(20:4)	ChE	-0.473831	0.162902	Severe_vs_Health	None
ChE(22:4)	ChE	-0.628428	0.851563	Severe_vs_Health	None
PE(18:0e/20:4)	PE	-1.91477	4.60905e-06	Severe_vs_Health	Down
PE(40:5e)(rep)	PE	-0.82765	0.00302357	Severe_vs_Health	Down
dMePE(18:0/18:1)	dMePE	0.703967	0.0019282	Severe_vs_Health	Up
PC(18:0/18:1)	PC	0.615511	0.00192313	Severe_vs_Health	Up
PE(18:0/22:4)	PE	0.697035	0.0031147	Severe_vs_Health	Up
PE(18:0e/18:2)	PE	0.625084	0.264703	Severe_vs_Health	None
ChE(20:3)	ChE	-0.0908176	0.557605	Severe_vs_Health	None
PC(20:1/18:1)	PC	0.0671649	0.874169	Severe_vs_Health	None
ChE(18:2)	ChE	-0.445424	0.53623	Severe_vs_Health	None
PC(18:0e/20:3)	PC	-0.389692	0.0778401	Severe_vs_Health	None
PE(18:0p/22:5)(rep)	PE	-0.880311	2.41308e-05	Severe_vs_Health	Down
SM(d38:0)	SM	0.174103	0.803235	Severe_vs_Health	None
PMe(50:3)	PMe	0.501005	0.0123666	Severe_vs_Health	None
PE(18:0p/20:3)	PE	-0.987789	1.1418e-05	Severe_vs_Health	Down
PE(18:0/18:1)	PE	1.16607	3.26343e-05	Severe_vs_Health	Up
PS(38:3)	PS	1.26006	1.35637e-05	Severe_vs_Health	Up
DG(32:1p)	DG	0.455583	0.0188115	Severe_vs_Health	None
DG(34:1e)	DG	1.02074	7.72654e-07	Severe_vs_Health	Up
GM3(d42:1)	GM3	-0.56112	0.00198714	Severe_vs_Health	None
PE(20:0/20:4)	PE	0.294803	0.0749584	Severe_vs_Health	None
PE(18:0e/22:5)	PE	0.424102	0.288411	Severe_vs_Health	None
PC(18:0e/22:4)	PC	-0.101414	0.629202	Severe_vs_Health	None
SM(d42:2)	SM	1.00829	0.0045948	Severe_vs_Health	Up
PMe(50:2)	PMe	0.938008	5.28461e-05	Severe_vs_Health	Up
ChE(18:1)	ChE	0.42973	0.0117242	Severe_vs_Health	None
TG(18:1/18:1/18:2)	TG	0.0666681	0.917248	Severe_vs_Health	None
PC(18:0e/16:0)	PC	-0.0211333	0.977678	Severe_vs_Health	None
PE(18:0p/22:4)	PE	0.1111	0.753043	Severe_vs_Health	None
PE(20:0p/22:6)	PE	-0.971047	3.56259e-06	Severe_vs_Health	Down
TG(16:0/18:1/18:2)	TG	0.632354	0.00418704	Severe_vs_Health	Up
TG(20:0/18:1/18:2)	TG	1.45294	4.11961e-09	Severe_vs_Health	Up
TG(20:0/18:1/18:1)	TG	0.95794	6.40255e-07	Severe_vs_Health	Up
DG(34:1e)(rep)	DG	1.47445	7.70176e-09	Severe_vs_Health	Up
TG(18:0/16:0/18:1)	TG	0.548919	0.0110187	Severe_vs_Health	None
TG(20:0/16:0/16:0)	TG	0.38288	0.0465355	Severe_vs_Health	None
TG(18:0/18:1/18:1)	TG	1.26251	8.4165e-08	Severe_vs_Health	Up
TG(18:0/16:0/16:0)	TG	0.172694	0.412896	Severe_vs_Health	None
TG(18:1/18:2/22:1)	TG	1.04093	2.39688e-05	Severe_vs_Health	Up
TG(16:0/18:1/18:1)	TG	0.464251	0.0113938	Severe_vs_Health	None
TG(18:1/18:1/22:1)	TG	1.01079	1.28258e-05	Severe_vs_Health	Up
TG(18:1/18:1/18:1)	TG	0.462392	0.0135959	Severe_vs_Health	None
TG(24:0/18:2/18:2)	TG	0.953228	2.9104e-05	Severe_vs_Health	Up
PC(18:0e/18:1)	PC	-0.038052	0.876051	Severe_vs_Health	None
TG(16:0e/16:0/18:1)	TG	-0.74929	0.0124885	Severe_vs_Health	Down
TG(16:0e/18:0/18:1)	TG	-0.54476	0.036555	Severe_vs_Health	None
TG(16:0p/18:0/18:0)	TG	-0.560659	0.0396451	Severe_vs_Health	None
TG(18:0e/18:1/18:2)	TG	0.413172	0.235563	Severe_vs_Health	None
PC(20:0e/22:5)	PC	-0.101087	0.468703	Severe_vs_Health	None
TG(16:0e/16:0/16:0)	TG	-1.21721	0.00108374	Severe_vs_Health	Down
PE(18:0e/22:4)	PE	1.18647	0.328666	Severe_vs_Health	None
PC(20:0e/20:4)	PC	-0.42619	0.00969155	Severe_vs_Health	None
TG(18:0e/16:0/18:2)	TG	0.203695	0.743448	Severe_vs_Health	None
TG(18:0p/16:0/18:1)	TG	0.240336	0.58936	Severe_vs_Health	None
TG(20:1p/16:0/18:1)	TG	0.47533	0.153786	Severe_vs_Health	None
DG(54:2)	DG	0.0847808	0.84731	Severe_vs_Health	None
TG(18:1p/18:0/18:0)	TG	0.107274	0.880578	Severe_vs_Health	None
TG(18:1/20:4/24:1)	TG	0.212403	0.144384	Severe_vs_Health	None
PE(18:0p/18:1)	PE	-0.380173	0.0161623	Severe_vs_Health	None
TG(18:1/18:1/22:0)	TG	1.43947	1.76869e-08	Severe_vs_Health	Up
PA(44:2e)	PA	0.639243	0.000411836	Severe_vs_Health	Up
TG(18:1/18:2/24:1)	TG	1.25918	3.84567e-07	Severe_vs_Health	Up
TG(16:0/18:1/18:1)(rep)	TG	0.153054	0.427898	Severe_vs_Health	None
TG(18:0/18:0/18:1)	TG	0.765211	0.00154364	Severe_vs_Health	Up
TG(18:0/18:1/20:0)	TG	0.882723	9.76978e-05	Severe_vs_Health	Up
TG(18:0/16:0/18:0)	TG	0.189435	0.339415	Severe_vs_Health	None
TG(18:1/18:2/22:0)	TG	1.47959	1.444e-07	Severe_vs_Health	Up
TG(18:1/18:1/24:1)	TG	1.4085	9.40989e-07	Severe_vs_Health	Up
SM(d40:1)	SM	-0.397876	0.0133397	Severe_vs_Health	None
dMePE(40:5p)	dMePE	-0.0914561	0.536902	Severe_vs_Health	None
TG(18:1/18:1/18:1)(rep)	TG	0.729557	0.0984893	Severe_vs_Health	None
PE(36:1e)	PE	0.970998	0.859943	Severe_vs_Health	None
TG(20:1p/18:0/18:0)	TG	-0.00667745	0.731128	Severe_vs_Health	None
PC(18:0/20:1)	PC	0.0623064	0.730812	Severe_vs_Health	None
TG(18:0e/16:0/18:1)	TG	-0.529488	0.03211	Severe_vs_Health	None
TG(18:0e/18:0/18:1)	TG	-0.597878	0.0193543	Severe_vs_Health	Down
TG(18:0p/18:0/18:0)	TG	-0.538481	0.021875	Severe_vs_Health	None
TG(60:4e)	TG	-0.5559	0.286893	Severe_vs_Health	None
TG(16:0e/16:0/18:0)	TG	-1.01944	0.000719104	Severe_vs_Health	Down
TG(60:4p)	TG	-0.211568	0.963731	Severe_vs_Health	None
SM(d44:3)	SM	0.25035	0.112455	Severe_vs_Health	None
TG(18:0e/18:1/18:1)	TG	-0.0125828	0.672395	Severe_vs_Health	None
TG(18:0p/18:0/18:1)	TG	-0.0108942	0.620785	Severe_vs_Health	None
TG(20:0e/18:1/18:2)	TG	0.0330271	0.881602	Severe_vs_Health	None
TG(16:0e/20:1/20:1)	TG	-0.00360944	0.729582	Severe_vs_Health	None
TG(58:4e)	TG	-0.00349929	0.894597	Severe_vs_Health	None
TG(58:3p)	TG	0.175058	0.594522	Severe_vs_Health	None
TG(18:1/20:4/24:0)	TG	0.561336	0.0393569	Severe_vs_Health	None
PA(44:2e)(rep)	PA	-1.13534	1.75056e-06	Severe_vs_Health	Down
TG(26:1/18:1/18:2)	TG	0.914584	0.00109987	Severe_vs_Health	Up
TG(16:0/16:0/22:0)	TG	0.029283	0.372074	Severe_vs_Health	None
TG(18:1/18:1/24:0)	TG	1.44525	1.3193e-06	Severe_vs_Health	Up
TG(20:1/18:1/24:1)	TG	1.3228	9.20686e-06	Severe_vs_Health	Up
TG(16:0/18:1/18:1)(rep)(rep)	TG	-1.03213	0.0831544	Severe_vs_Health	None
TG(16:0/18:1/22:0)	TG	0.818996	0.00227727	Severe_vs_Health	Up
TG(18:1/18:1/22:0)(rep)	TG	1.51375	6.07728e-06	Severe_vs_Health	Up
TG(18:0/18:0/22:1)	TG	1.04661	0.000163217	Severe_vs_Health	Up
TG(60:3p)	TG	-0.0237969	0.780129	Severe_vs_Health	None
TG(20:0p/18:0/18:1)	TG	-0.151002	0.873467	Severe_vs_Health	None
TG(58:2e)	TG	0.0272779	0.756411	Severe_vs_Health	None
TG(20:0e/18:1/18:1)	TG	-0.0416107	0.993794	Severe_vs_Health	None
TG(20:0p/16:0/18:0)	TG	-0.17545	0.463274	Severe_vs_Health	None
TG(20:0e/16:0/18:1)	TG	-0.189973	0.459559	Severe_vs_Health	None
TG(20:0p/18:0/18:0)	TG	-0.160507	0.569956	Severe_vs_Health	None
TG(58:3e)	TG	-0.181058	0.978402	Severe_vs_Health	None
TG(58:2p)	TG	-0.105273	0.820949	Severe_vs_Health	None
SM(d40:0)	SM	0.0950836	0.483812	Severe_vs_Health	None
PC(22:0/18:2)	PC	-0.658175	0.00535072	Severe_vs_Health	Down
TG(26:1/18:1/18:1)	TG	1.49691	2.36387e-06	Severe_vs_Health	Up
TG(26:1/18:0/18:1)	TG	1.2226	7.28248e-05	Severe_vs_Health	Up
TG(16:0/18:1/24:0)	TG	0.714831	0.0124733	Severe_vs_Health	Up
TG(18:1/18:1/24:0)(rep)	TG	1.3974	9.31068e-06	Severe_vs_Health	Up
TG(18:0/18:0/24:1)	TG	0.971763	0.00144173	Severe_vs_Health	Up
TG(16:0/16:0/24:0)	TG	-0.00121139	0.831942	Severe_vs_Health	None
SM(d44:2)	SM	1.97819	1.19319e-05	Severe_vs_Health	Up
TG(60:3e)	TG	0.315704	0.322841	Severe_vs_Health	None
TG(56:1e)	TG	-0.172944	0.967599	Severe_vs_Health	None
TG(58:2e)(rep)	TG	-0.0521554	0.840458	Severe_vs_Health	None
TG(26:0/18:1/18:1)	TG	0.887632	0.00183307	Severe_vs_Health	Up
TG(18:0/18:1/24:0)	TG	0.766313	0.00869635	Severe_vs_Health	Up
TG(18:0/16:0/24:0)	TG	-0.0285832	0.471228	Severe_vs_Health	None
TG(60:2e)	TG	-0.264109	0.523741	Severe_vs_Health	None
TG(18:1/22:0/22:0)	TG	0.618181	0.0320125	Severe_vs_Health	Up
dMePE(20:0p/20:4)	dMePE	-1.21388	1.09315e-05	Severe_vs_Health	Down
SM(d44:2)(rep)	SM	0.47873	0.0170599	Severe_vs_Health	None
SM(d42:1)	SM	-0.623568	0.000248083	Severe_vs_Health	Down
SM(d42:0)	SM	-0.715142	6.35929e-05	Severe_vs_Health	Down
PC(24:0/18:2)	PC	-1.17608	9.71049e-07	Severe_vs_Health	Down
SM(d44:1)	SM	-0.699362	1.00535e-05	Severe_vs_Health	Down
dMePE(52:5)	dMePE	-1.24317	4.59247e-08	Severe_vs_Health	Down
TG(16:0/16:1/18:1)	TG	0.0652592	0.287134	Severe_vs_Health	None
PE(34:2e)(rep)	PE	-0.680843	0.380238	Severe_vs_Health	None
TG(16:0/16:0/18:1)	TG	0.102272	0.272849	Severe_vs_Health	None
TG(16:0/16:0/16:0)	TG	-0.114098	0.629595	Severe_vs_Health	None
LPC(20:0e)	LPC	-0.257503	0.34765	Severe_vs_Health	None
FA(22:5)(rep)	FA	0.119819	0.901426	Severe_vs_Health	None
LPC(18:0)	LPC	-0.188427	0.241461	Severe_vs_Health	None
OAHFA(34:2)	OAHFA	0.307135	0.881355	Severe_vs_Health	None
LPC(22:0)	LPC	-1.15576	0.000139452	Severe_vs_Health	Down
LPC(24:1)	LPC	0.208422	0.689459	Severe_vs_Health	None
OAHFA(36:1)	OAHFA	0.916423	0.420913	Severe_vs_Health	None
OAHFA(38:4)	OAHFA	0.650188	0.420751	Severe_vs_Health	None
OAHFA(40:4)	OAHFA	0.585902	0.244708	Severe_vs_Health	None
LPC(26:1)	LPC	0.813715	0.000818799	Severe_vs_Health	Up
GM3(O-d34:1锛?GM3	1.02262	5.22151e-05	Severe_vs_Health	Up
LPC(24:0)	LPC	-0.629969	0.000192252	Severe_vs_Health	Down
CerG2(d16:1/16:0)	CerG2	-0.73767	0.00661614	Severe_vs_Health	Down
OAHFA(38:2)	OAHFA	0.143923	0.620027	Severe_vs_Health	None
CerG2(d18:2/16:0)	CerG2	-0.366019	0.033083	Severe_vs_Health	None
CerG3GNAc1(d34:1)	CerG3GNAc1	-0.3782	0.0145735	Severe_vs_Health	None
CerG2(d18:1/16:0	CerG2	1.01274	0.0068997	Severe_vs_Health	Up
LPC(26:0)	LPC	0.375923	0.0150957	Severe_vs_Health	None
CerG3(d18:1/16:0)	CerG3	0.092627	0.444724	Severe_vs_Health	None
CerG2(d18:1/16:0)	CerG2	-0.137292	0.49585	Severe_vs_Health	None
phSM(d42:2)	phSM	0.0195589	0.650287	Severe_vs_Health	None
PC(34:3)	PC	0.702273	0.128651	Severe_vs_Health	None
PC(40:6)	PC	0.356711	0.0946332	Severe_vs_Health	None
PC(42:9)	PC	0.506237	0.031963	Severe_vs_Health	None
PC(42:8)	PC	-0.440899	0.00977836	Severe_vs_Health	None
PC(34:3p)	PC	-0.73364	1.71558e-05	Severe_vs_Health	Down
PC(32:1)	PC	0.850845	0.000426541	Severe_vs_Health	Up
PC(34:4)	PC	1.01075	0.000327887	Severe_vs_Health	Up
PC(38:7)	PC	0.145426	0.182316	Severe_vs_Health	None
PC(36:4)	PC	-0.119893	0.14915	Severe_vs_Health	None
PC(40:6p)	PC	-0.501395	0.00306368	Severe_vs_Health	None
PC(38:6p)	PC	-0.736407	1.62304e-05	Severe_vs_Health	Down
PC(34:2)	PC	0.0662534	0.761615	Severe_vs_Health	None
PC(38:7)(rep)	PC	-0.126477	0.825722	Severe_vs_Health	None
PC(40:7p)	PC	-0.900356	1.84004e-05	Severe_vs_Health	Down
PC(36:3)	PC	0.147984	0.115188	Severe_vs_Health	None
PC(38:6)	PC	0.15039	0.109628	Severe_vs_Health	None
PC(42:7)	PC	-0.269897	0.11238	Severe_vs_Health	None
PC(38:6e)	PC	-0.845146	4.46594e-05	Severe_vs_Health	Down
PC(40:7)	PC	0.263585	0.222563	Severe_vs_Health	None
PC(42:10)	PC	0.383368	0.0265501	Severe_vs_Health	None
PC(40:8)	PC	-0.00874833	0.971842	Severe_vs_Health	None
PC(40:6)(rep)	PC	-0.980809	0.00210408	Severe_vs_Health	Down
PC(40:6p)(rep)(rep)	PC	-0.227491	0.184911	Severe_vs_Health	None
PC(38:5)	PC	0.0493684	0.838671	Severe_vs_Health	None
PC(40:7)(rep)(rep)	PC	0.252395	0.360955	Severe_vs_Health	None
PC(38:4)	PC	-0.290486	0.00376988	Severe_vs_Health	None
PC(36:4p)	PC	-0.962695	2.78848e-07	Severe_vs_Health	Down
PC(40:6)(rep)(rep)	PC	0.630064	0.00410454	Severe_vs_Health	Up
PC(40:7)(rep)(rep)(rep)	PC	1.00922	0.00163717	Severe_vs_Health	Up
PC(42:7p)	PC	-0.852801	5.96231e-05	Severe_vs_Health	Down
PC(38:6e)(rep)	PC	-0.722689	3.16124e-07	Severe_vs_Health	Down
PC(34:2p)	PC	-1.26543	1.35461e-09	Severe_vs_Health	Down
PC(36:5p)	PC	-1.14184	1.71455e-07	Severe_vs_Health	Down
PC(36:4e)	PC	-0.851241	9.41411e-07	Severe_vs_Health	Down
PC(38:6p)(rep)	PC	-0.679525	0.000315317	Severe_vs_Health	Down
PC(38:4p)	PC	-0.298099	0.0151213	Severe_vs_Health	None
PC(40:7p)(rep)	PC	-0.156855	0.194842	Severe_vs_Health	None
PC(40:6p)(rep)(rep)(rep)	PC	-0.697285	0.000164529	Severe_vs_Health	Down
PC(40:7)(rep)(rep)(rep)(rep)	PC	0.295188	0.059477	Severe_vs_Health	None
PC(40:6)(rep)(rep)(rep)	PC	-0.226429	0.238599	Severe_vs_Health	None
PC(42:9)(rep)	PC	-0.0119111	0.928742	Severe_vs_Health	None
PC(42:8)(rep)	PC	0.16269	0.199184	Severe_vs_Health	None
PC(40:6e)	PC	-0.380188	0.229169	Severe_vs_Health	None
LPC(16:2)	LPC	0.424514	0.270318	Severe_vs_Mild	None
LPI(16:1)	LPI	1.08464	0.00114536	Severe_vs_Mild	Up
LPC(18:3)	LPC	0.187124	0.858535	Severe_vs_Mild	None
LPC(20:5)	LPC	1.61464	0.110407	Severe_vs_Mild	None
LPC(14:0)	LPC	0.37821	0.478653	Severe_vs_Mild	None
LPI(20:4)	LPI	0.212623	0.285398	Severe_vs_Mild	None
LPS(20:4)	LPS	-0.501589	0.706549	Severe_vs_Mild	None
LPC(22:6)	LPC	-0.816667	1.7882e-05	Severe_vs_Mild	Down
LPC(16:1)	LPC	0.305351	0.42349	Severe_vs_Mild	None
LPC(20:4)	LPC	-0.438946	0.00882495	Severe_vs_Mild	None
LPE(22:6)	LPE	-0.240196	0.0754414	Severe_vs_Mild	None
LPE(20:4)	LPE	0.00572383	0.4908	Severe_vs_Mild	None
LPC(18:2)	LPC	-0.605713	0.00102165	Severe_vs_Mild	Down
LPC(22:5)	LPC	-0.252856	0.084318	Severe_vs_Mild	None
LPE(18:2)	LPE	0.0316849	0.599572	Severe_vs_Mild	None
LPA(20:4)	LPA	-0.820123	0.0028041	Severe_vs_Mild	Down
LPA(18:2)	LPA	-1.12455	1.26527e-05	Severe_vs_Mild	Down
LPC(20:3)	LPC	-0.200074	0.206086	Severe_vs_Mild	None
LPI(16:0)	LPI	0.0901745	0.884781	Severe_vs_Mild	None
LdMePE(16:1)	LdMePE	0.200878	0.564844	Severe_vs_Mild	None
LPC(16:1p)	LPC	-0.201004	0.070823	Severe_vs_Mild	None
LPC(16:0)	LPC	-0.137622	0.151691	Severe_vs_Mild	None
LdMePE(18:2)	LdMePE	-0.416005	0.0561984	Severe_vs_Mild	None
LPI(18:1)	LPI	0.44441	0.0151026	Severe_vs_Mild	None
LdMePE(20:4)	LdMePE	-0.651819	0.00110667	Severe_vs_Mild	Down
LPC(22:4)	LPC	-0.37506	0.0434249	Severe_vs_Mild	None
LPE(16:0)	LPE	0.115111	0.26613	Severe_vs_Mild	None
LPC(18:1)	LPC	-0.159638	0.173634	Severe_vs_Mild	None
phSM(d22:1)	phSM	0.870514	4.01667e-05	Severe_vs_Mild	Up
SoP(d18:1)	SoP	-0.349998	0.041763	Severe_vs_Mild	None
LPG(18:1)	LPG	-0.102678	0.797001	Severe_vs_Mild	None
LPE(18:1)	LPE	0.356215	0.103386	Severe_vs_Mild	None
LPC(16:0e)	LPC	-0.618312	0.000210749	Severe_vs_Mild	Down
LPC(18:2p)	LPC	-0.519705	0.00792594	Severe_vs_Mild	None
LPC(18:1p)	LPC	-0.43768	0.00464506	Severe_vs_Mild	None
LPC(16:0p)	LPC	-0.602071	0.000764352	Severe_vs_Mild	Down
LPC(20:2)	LPC	-0.176079	0.791742	Severe_vs_Mild	None
LdMePE(16:0)	LdMePE	-0.18069	0.591335	Severe_vs_Mild	None
LPC(18:0p)	LPC	-0.0479323	0.495807	Severe_vs_Mild	None
CerG2GNAc1(d32:1)	CerG2GNAc1	-0.570366	0.283551	Severe_vs_Mild	None
LPC(20:1p)	LPC	0.00910016	0.602312	Severe_vs_Mild	None
FA(18:4)	FA	2.12181	0.100953	Severe_vs_Mild	None
LPI(18:0)	LPI	-0.239477	0.0819504	Severe_vs_Mild	None
LPS(18:0)	LPS	-0.738566	0.0133097	Severe_vs_Mild	Down
LPE(18:0)	LPE	-0.145859	0.316026	Severe_vs_Mild	None
CerG2GNAc1(d36:3)	CerG2GNAc1	-0.603315	0.0167932	Severe_vs_Mild	Down
LdMePE(18:1)	LdMePE	-0.207513	0.124604	Severe_vs_Mild	None
GM3(d34:1)	GM3	0.198302	0.201517	Severe_vs_Mild	None
PC(42:7)(rep)	PC	0.162055	0.2937	Severe_vs_Mild	None
PC(32:0)	PC	0.235064	0.00556663	Severe_vs_Mild	None
PC(36:2p)	PC	-0.0611311	0.43859	Severe_vs_Mild	None
PI(16:0/18:3)	PI	0.953044	0.0952137	Severe_vs_Mild	None
SM(d32:1)	SM	0.0684966	0.839971	Severe_vs_Mild	None
PE(36:4e)	PE	-0.644764	0.00197598	Severe_vs_Mild	Down
PC(36:1)	PC	-0.397945	0.000454473	Severe_vs_Mild	None
PC(38:4)(rep)	PC	-0.415248	0.000294414	Severe_vs_Mild	None
PC(40:7)(rep)(rep)(rep)(rep)(rep)	PC	-0.0252326	0.92158	Severe_vs_Mild	None
PC(36:2)	PC	0.397945	0.000289117	Severe_vs_Mild	None
SM(d44:7)	SM	0.520455	0.000380993	Severe_vs_Mild	None
PC(40:6e)(rep)	PC	-0.124445	0.531049	Severe_vs_Mild	None
PC(40:5)	PC	-0.424122	0.00889436	Severe_vs_Mild	None
PI(16:0/22:6)	PI	-0.335987	0.0061546	Severe_vs_Mild	None
PC(42:6)	PC	0.67581	0.00244526	Severe_vs_Mild	Up
PA(20:0p/16:1)	PA	-0.360271	0.0300792	Severe_vs_Mild	None
PC(40:6p)(rep)(rep)(rep)(rep)	PC	-0.295376	0.172453	Severe_vs_Mild	None
PI(16:0/16:1)	PI	0.534582	0.439661	Severe_vs_Mild	None
PC(20:5/18:2)	PC	-0.507405	0.0270662	Severe_vs_Mild	None
PC(44:7p)	PC	-0.067548	0.493682	Severe_vs_Mild	None
PC(40:5e)	PC	0.185458	0.311479	Severe_vs_Mild	None
PC(34:1)	PC	0.41658	0.0639537	Severe_vs_Mild	None
PC(14:0/22:6)	PC	-0.368269	0.0611447	Severe_vs_Mild	None
PC(32:1e)	PC	0.0770397	0.443959	Severe_vs_Mild	None
PE(20:1/20:4)	PE	0.383357	0.0295194	Severe_vs_Mild	None
PC(40:6p)(rep)(rep)(rep)(rep)(rep)	PC	-0.42045	0.0053413	Severe_vs_Mild	None
PC(40:6e)(rep)(rep)	PC	-0.70517	0.000672175	Severe_vs_Mild	Down
PC(42:7e)	PC	-0.42513	0.00851948	Severe_vs_Mild	None
PC(18:3/18:2)	PC	0.108993	0.882025	Severe_vs_Mild	None
PC(42:6)(rep)	PC	-1.26082	0.0151887	Severe_vs_Mild	Down
PC(40:5e)(rep)	PC	-0.0389372	0.908098	Severe_vs_Mild	None
PI(16:1/18:1)	PI	0.752836	0.225624	Severe_vs_Mild	None
SM(d36:3)	SM	0.387	0.0947328	Severe_vs_Mild	None
PI(16:0/20:4)	PI	0.0615819	0.981474	Severe_vs_Mild	None
PC(34:2e)	PC	-0.0240184	0.646834	Severe_vs_Mild	None
PC(32:0e)	PC	0.0977648	0.434868	Severe_vs_Mild	None
PC(40:5)(rep)	PC	-0.593375	0.000562485	Severe_vs_Mild	Down
PC(38:3)	PC	-0.209698	0.603102	Severe_vs_Mild	None
PC(40:6)(rep)(rep)(rep)(rep)(rep)	PC	-0.0832579	0.9127	Severe_vs_Mild	None
PC(40:6e)(rep)(rep)(rep)	PC	-0.312253	0.0902595	Severe_vs_Mild	None
PC(16:1/22:6)	PC	-0.187736	0.307166	Severe_vs_Mild	None
PC(34:1e)	PC	0.229792	0.0268946	Severe_vs_Mild	None
PC(44:7p)(rep)	PC	-0.393572	0.0328791	Severe_vs_Mild	None
PC(42:6e)	PC	0.079517	0.775804	Severe_vs_Mild	None
PI(16:0/18:2)	PI	0.168668	0.338788	Severe_vs_Mild	None
PC(14:0/20:4)	PC	-0.108201	0.710555	Severe_vs_Mild	None
PC(42:7e)(rep)	PC	0.129175	0.227993	Severe_vs_Mild	None
PC(36:2e)	PC	0.226674	0.041698	Severe_vs_Mild	None
PC(40:6p)(rep)(rep)(rep)(rep)(rep)(rep)	PC	-0.68557	1.86577e-05	Severe_vs_Mild	Down
PC(38:4e)	PC	-0.454031	0.000341149	Severe_vs_Mild	None
PC(38:3e)	PC	-0.341628	0.0185409	Severe_vs_Mild	None
PC(40:5e)(rep)(rep)	PC	-0.120802	0.174683	Severe_vs_Mild	None
PC(42:7p)(rep)	PC	-0.436886	0.00186227	Severe_vs_Mild	None
PC(40:4)	PC	-0.567066	0.00250349	Severe_vs_Mild	None
PI(18:1/18:2)	PI	0.415583	0.0534652	Severe_vs_Mild	None
PC(38:3)(rep)	PC	-0.37336	0.511717	Severe_vs_Mild	None
PC(18:2/22:6)	PC	-1.42435	2.09002e-11	Severe_vs_Mild	Down
SM(d42:5)	SM	0.584591	8.38241e-05	Severe_vs_Mild	None
PC(14:0/18:2)	PC	0.203806	0.251294	Severe_vs_Mild	None
PC(42:6e)(rep)(rep)	PC	0.0544013	0.966726	Severe_vs_Mild	None
PC(42:6e)(rep)	PC	-0.201979	0.0865863	Severe_vs_Mild	None
PC(44:8p)	PC	-0.184553	0.112226	Severe_vs_Mild	None
PI(18:1/20:4)	PI	-0.513016	0.149751	Severe_vs_Mild	None
PC(42:6)(rep)(rep)	PC	-0.632782	0.00076866	Severe_vs_Mild	Down
PC(16:1/20:4)	PC	0.265133	0.390605	Severe_vs_Mild	None
PC(40:6e)(rep)(rep)(rep)(rep)	PC	0.00654899	0.840281	Severe_vs_Mild	None
PC(34:0)	PC	-0.396409	0.000236763	Severe_vs_Mild	None
PC(42:5)	PC	-0.988645	6.35626e-07	Severe_vs_Mild	Down
PC(20:4/20:4)	PC	-1.04398	6.19028e-05	Severe_vs_Mild	Down
PE(20:1p/18:2)	PE	-1.51125	5.66141e-09	Severe_vs_Mild	Down
SM(d44:6)	SM	0.396106	0.000807759	Severe_vs_Mild	None
SM(d42:5)(rep)	SM	-0.467939	0.000858659	Severe_vs_Mild	None
PC(40:3p)	PC	0.604068	0.00350894	Severe_vs_Mild	Up
PC(44:7e)	PC	0.174853	0.590164	Severe_vs_Mild	None
CerG2(d18:1/24:2)	CerG2	-0.106431	0.252074	Severe_vs_Mild	None
PI(16:0/20:3)	PI	0.352965	0.255954	Severe_vs_Mild	None
PC(16:1/18:2)	PC	0.331714	0.049664	Severe_vs_Mild	None
PC(40:4)(rep)	PC	-0.35681	0.0372121	Severe_vs_Mild	None
PC(42:5)(rep)	PC	-0.0996079	0.34971	Severe_vs_Mild	None
PC(40:3)	PC	0.537962	0.105709	Severe_vs_Mild	None
PC(44:7e)(rep)	PC	0.768679	0.00644419	Severe_vs_Mild	Up
PC(16:0/20:5)	PC	0.15544	0.661669	Severe_vs_Mild	None
PC(18:2/20:4)	PC	-0.868414	0.000115736	Severe_vs_Mild	Down
PC(44:7p)(rep)(rep)	PC	0.0901006	0.457986	Severe_vs_Mild	None
PC(42:7e)(rep)(rep)	PC	-0.28603	0.272435	Severe_vs_Mild	None
PI(18:1/20:3)	PI	0.670576	0.15316	Severe_vs_Mild	None
PC(42:4p)	PC	0.518241	0.000393256	Severe_vs_Mild	None
PC(16:0/18:3)	PC	0.695786	0.00459834	Severe_vs_Mild	Up
PI(18:0/18:3)	PI	0.972643	0.0334779	Severe_vs_Mild	Up
PC(18:1/20:5)	PC	0.509845	0.270359	Severe_vs_Mild	None
PC(18:2/18:2)	PC	-0.725838	7.54622e-05	Severe_vs_Mild	Down
dMePE(18:2/18:2)	dMePE	-1.32621	1.77496e-05	Severe_vs_Mild	Down
PC(44:7e)(rep)(rep)	PC	-0.278714	0.148674	Severe_vs_Mild	None
SM(d18:1/24:1)	SM	1.46815	5.98511e-06	Severe_vs_Mild	Up
PC(38:2)	PC	-0.280092	0.204052	Severe_vs_Mild	None
PA(36:1e)	PA	-0.0944644	0.409016	Severe_vs_Mild	None
SM(d34:1)	SM	0.0140246	0.998679	Severe_vs_Mild	None
PC(40:3p)(rep)	PC	0.0315019	0.801312	Severe_vs_Mild	None
PE(18:2/20:4)	PE	-0.608033	0.111657	Severe_vs_Mild	None
PI(16:0/16:0)	PI	-0.481155	0.00513962	Severe_vs_Mild	None
DG(18:1/20:3)	DG	0.106346	0.516589	Severe_vs_Mild	None
PC(42:6e)(rep)(rep)(rep)(rep)	PC	0.355157	0.0307042	Severe_vs_Mild	None
SM(d15:0/28:5)	SM	-0.670431	5.75627e-05	Severe_vs_Mild	Down
PC(34:0e)	PC	0.12463	0.3295	Severe_vs_Mild	None
PC(40:3)(rep)(rep)	PC	-0.0446082	0.819631	Severe_vs_Mild	None
PC(44:6e)	PC	0.302323	0.323002	Severe_vs_Mild	None
PC(42:4)	PC	0.283864	0.302169	Severe_vs_Mild	None
PI(18:0/22:6)	PI	-0.63229	1.63259e-05	Severe_vs_Mild	Down
PC(20:3/20:4)	PC	-0.754196	0.00417301	Severe_vs_Mild	Down
PC(36:1e)	PC	0.291891	0.0313591	Severe_vs_Mild	None
PC(44:7e)(rep)(rep)(rep)	PC	0.471191	0.00182717	Severe_vs_Mild	None
PS(18:0/22:6)	PS	-1.32518	0.181885	Severe_vs_Mild	None
PE(20:1p/20:2)	PE	0.949026	0.327286	Severe_vs_Mild	None
PI(16:0/18:1)	PI	-0.131752	0.214703	Severe_vs_Mild	None
PC(44:7p)(rep)(rep)(rep)	PC	0.196805	0.349977	Severe_vs_Mild	None
PE(18:2/18:2)	PE	-0.152651	0.799722	Severe_vs_Mild	None
PC(16:0p/20:5)	PC	-0.883286	0.00641075	Severe_vs_Mild	Down
PC(42:4p)(rep)(rep)	PC	0.163674	0.395595	Severe_vs_Mild	None
PC(42:4p)(rep)	PC	0.206842	0.301978	Severe_vs_Mild	None
PC(16:0/14:0)	PC	0.378985	0.275202	Severe_vs_Mild	None
DG(38:4)	DG	0.446202	0.168734	Severe_vs_Mild	None
PC(40:3p)(rep)(rep)	PC	0.00319953	0.898539	Severe_vs_Mild	None
DG(18:1/22:4)	DG	0.0783007	0.495581	Severe_vs_Mild	None
PC(36:1e)(rep)	PC	0.270016	0.355514	Severe_vs_Mild	None
dMePE(16:0/22:6)	dMePE	-0.616856	6.51293e-05	Severe_vs_Mild	Down
PC(16:0/22:6)	PC	-0.511634	0.000246631	Severe_vs_Mild	None
PE(20:0p/20:4)	PE	-0.835825	3.56321e-05	Severe_vs_Mild	Down
SM(d20:2/24:3)	SM	0.715364	4.10486e-06	Severe_vs_Mild	Up
PC(44:6e)(rep)(rep)	PC	0.358001	0.0500388	Severe_vs_Mild	None
PC(44:6e)(rep)	PC	0.125587	0.639237	Severe_vs_Mild	None
DG(16:0/16:0)	DG	-0.343186	0.243962	Severe_vs_Mild	None
PC(40:2p)	PC	0.557743	0.00567115	Severe_vs_Mild	None
SM(d18:1/24:3)	SM	-0.186956	0.242171	Severe_vs_Mild	None
PC(38:2e)	PC	0.358475	0.015297	Severe_vs_Mild	None
PI(18:1/18:1)	PI	0.0718675	0.933437	Severe_vs_Mild	None
CerG2(d18:1/24:1)	CerG2	0.0298275	0.853227	Severe_vs_Mild	None
SM(d36:2)	SM	-0.297369	0.0603488	Severe_vs_Mild	None
CerG2(d18:1/22:0)	CerG2	-0.534487	0.0138835	Severe_vs_Mild	None
PI(18:0/20:4)	PI	-0.576158	0.000132666	Severe_vs_Mild	None
DG(18:0/20:4)	DG	-0.247477	0.562553	Severe_vs_Mild	None
PC(38:1)	PC	-0.145999	0.205519	Severe_vs_Mild	None
SM(d34:0)	SM	0.196416	0.182732	Severe_vs_Mild	None
PC(16:0/16:1)	PC	0.453583	0.10126	Severe_vs_Mild	None
PC(18:2p/18:2)	PC	-0.901812	0.000175105	Severe_vs_Mild	Down
PC(16:0e/20:5)	PC	-0.911511	0.000152348	Severe_vs_Mild	Down
PE(20:0p/18:2)	PE	-0.858964	4.33367e-07	Severe_vs_Mild	Down
PC(18:1/22:6)	PC	0.0163697	0.721089	Severe_vs_Mild	None
SM(d42:4)	SM	-0.13799	0.496902	Severe_vs_Mild	None
PS(18:0/20:4)	PS	-1.28599	0.00222402	Severe_vs_Mild	Down
PS(40:7)	PS	-1.26304	0.00128243	Severe_vs_Mild	Down
PC(42:3p)	PC	0.656268	0.00479931	Severe_vs_Mild	Up
DG(18:1/18:1)	DG	0.109439	0.486469	Severe_vs_Mild	None
DG(36:3p)	DG	0.0992747	0.532334	Severe_vs_Mild	None
PC(44:6e)(rep)(rep)(rep)	PC	0.309645	0.0801199	Severe_vs_Mild	None
SM(d44:5)	SM	-1.09447	5.14973e-07	Severe_vs_Mild	Down
PI(18:0/18:2)	PI	-0.0324381	0.898247	Severe_vs_Mild	None
PC(44:5)	PC	0.20497	0.667488	Severe_vs_Mild	None
PE(16:0p/20:5)(rep)	PE	-1.84767	6.86308e-05	Severe_vs_Mild	Down
Cer(d18:1/22:1)	Cer	0.623506	8.15083e-06	Severe_vs_Mild	Up
Cer(d18:1/20:0)	Cer	0.186235	0.194019	Severe_vs_Mild	None
PC(42:3p)(rep)	PC	0.41675	0.19603	Severe_vs_Mild	None
PE(18:2p/20:4)	PE	-1.44835	6.34739e-09	Severe_vs_Mild	Down
PE(16:0/22:6)	PE	0.275321	0.43813	Severe_vs_Mild	None
PC(42:4)(rep)	PC	-0.355266	0.0849337	Severe_vs_Mild	None
DG(16:0/18:1)	DG	-0.134239	0.645862	Severe_vs_Mild	None
PC(16:0/20:4)	PC	-0.0668765	0.356996	Severe_vs_Mild	None
DG(18:0/18:2)	DG	-0.196182	0.163722	Severe_vs_Mild	None
PC(40:2p)(rep)	PC	0.164373	0.225519	Severe_vs_Mild	None
DG(18:1/20:2)	DG	-0.0982843	0.36429	Severe_vs_Mild	None
PC(16:1/18:1)	PC	0.704461	0.0152206	Severe_vs_Mild	Up
Cer(d18:2/24:1)	Cer	0.089997	0.835329	Severe_vs_Mild	None
Cer(d18:2/22:0)	Cer	-0.854376	3.0106e-07	Severe_vs_Mild	Down
PC(16:0/22:5)	PC	-0.0943676	0.379245	Severe_vs_Mild	None
CerG1(d18:1/22:0)	CerG1	-0.584866	0.00539713	Severe_vs_Mild	None
PE(18:1p/20:5)	PE	-2.01549	1.06387e-05	Severe_vs_Mild	Down
PE(18:1/22:6)	PE	0.882322	0.00100187	Severe_vs_Mild	Up
PC(40:2)	PC	-0.159289	0.463211	Severe_vs_Mild	None
PC(16:0p/22:6)	PC	-0.452217	0.000680948	Severe_vs_Mild	None
dMePE(16:0/18:2)	dMePE	0.230531	0.233014	Severe_vs_Mild	None
PC(16:0/18:2)	PC	0.233926	0.15705	Severe_vs_Mild	None
PA(24:2/20:4)	PA	0.235191	0.189604	Severe_vs_Mild	None
PE(36:4p)	PE	-2.13952	1.73315e-06	Severe_vs_Mild	Down
PC(18:1/20:4)	PC	0.362276	0.0413184	Severe_vs_Mild	None
CerG3GNAc1(d42:1)	CerG3GNAc1	-1.77296	0.00520346	Severe_vs_Mild	Down
CerG1(d18:2/24:0)	CerG1	-1.19044	7.69507e-08	Severe_vs_Mild	Down
PC(44:6e)(rep)(rep)(rep)(rep)(rep)	PC	0.0831879	0.433598	Severe_vs_Mild	None
PC(44:6e)(rep)(rep)(rep)(rep)	PC	-0.0663198	0.965828	Severe_vs_Mild	None
PC(42:4p)(rep)(rep)(rep)	PC	0.192217	0.17455	Severe_vs_Mild	None
PC(36:0e)	PC	-0.133149	0.30971	Severe_vs_Mild	None
PC(20:2/20:4)	PC	0.300071	0.266068	Severe_vs_Mild	None
PI(18:0/20:3)	PI	-0.0698265	0.692181	Severe_vs_Mild	None
CerG3(d18:1/24:0)	CerG3	-0.756172	0.0021335	Severe_vs_Mild	Down
PG(18:0/18:2)	PG	-0.252594	0.109986	Severe_vs_Mild	None
PC(40:2e)	PC	0.61767	0.000728752	Severe_vs_Mild	Up
dMePE(18:1/18:2)	dMePE	0.14263	0.298411	Severe_vs_Mild	None
PC(18:1p/22:6)	PC	-0.508763	0.00120724	Severe_vs_Mild	None
PI(18:0/22:5)	PI	-0.491441	0.00306575	Severe_vs_Mild	None
PC(18:1/18:2)	PC	0.193984	0.120656	Severe_vs_Mild	None
PE(42:2p)	PE	-0.012689	0.241279	Severe_vs_Mild	None
PE(44:6e)	PE	0.0435455	0.589749	Severe_vs_Mild	None
PC(16:0p/16:1)	PC	0.116044	0.690466	Severe_vs_Mild	None
PE(20:0p/22:4)	PE	-0.696154	0.000354916	Severe_vs_Mild	Down
PS(18:0/20:3)	PS	-0.497907	0.190947	Severe_vs_Mild	None
CerG1(d24:0/18:0	CerG1	-1.18883	2.00505e-07	Severe_vs_Mild	Down
PE(40:2e)	PE	-0.730239	0.000191777	Severe_vs_Mild	Down
PC(16:0e/22:6)	PC	-0.884809	1.24859e-07	Severe_vs_Mild	Down
PC(42:2p)(rep)	PC	0.0800253	0.525067	Severe_vs_Mild	None
PC(42:3p)(rep)(rep)(rep)	PC	-0.0709462	0.775004	Severe_vs_Mild	None
PC(42:3p)(rep)(rep)	PC	0.0118082	0.721468	Severe_vs_Mild	None
CerG2(d18:1/24:0)	CerG2	-0.494693	0.0100863	Severe_vs_Mild	None
SM(d44:4)	SM	-0.332563	0.02694	Severe_vs_Mild	None
DG(18:0/18:1)	DG	-0.545557	0.00944001	Severe_vs_Mild	None
PS(18:2/18:2)	PS	0.965245	0.000188809	Severe_vs_Mild	Up
PE(16:0/18:2)	PE	0.864741	0.000618548	Severe_vs_Mild	Up
PA(28:2/15:0)	PA	0.440057	0.0073352	Severe_vs_Mild	None
DG(20:1/18:1)	DG	0.133914	0.351994	Severe_vs_Mild	None
PE(40:2p)	PE	-0.636214	0.000419384	Severe_vs_Mild	Down
DG(18:0/16:0)	DG	-0.376015	0.0925892	Severe_vs_Mild	None
PC(42:2p)	PC	0.301397	0.0671407	Severe_vs_Mild	None
SM(d46:5)	SM	0.537334	0.0106126	Severe_vs_Mild	None
PC(40:1)	PC	0.508124	0.0135714	Severe_vs_Mild	None
PC(16:0p/20:4)	PC	-0.410846	0.00271994	Severe_vs_Mild	None
PE(16:0p/22:6)(rep)	PE	-0.539586	8.7224e-05	Severe_vs_Mild	None
PC(46:5)	PC	-0.207064	0.470514	Severe_vs_Mild	None
PC(18:0/20:5)	PC	-0.177927	0.819238	Severe_vs_Mild	None
PC(44:3p)	PC	0.67452	0.000779661	Severe_vs_Mild	Up
PC(44:4)	PC	-0.586746	0.0016294	Severe_vs_Mild	Down
PC(40:2)(rep)	PC	0.205799	0.101043	Severe_vs_Mild	None
PE(38:0e)	PE	-0.631143	0.000415114	Severe_vs_Mild	Down
CerG1(d18:1/24:1)	CerG1	0.132737	0.604863	Severe_vs_Mild	None
PC(42:4p)(rep)(rep)(rep)(rep)	PC	0.213646	0.230604	Severe_vs_Mild	None
PG(46:2)	PG	-0.544918	0.27176	Severe_vs_Mild	None
Cer(d18:1/22:0)	Cer	-0.396475	0.000540466	Severe_vs_Mild	None
dMePE(16:0/20:3)	dMePE	0.315899	0.0283445	Severe_vs_Mild	None
PC(16:0/20:3)	PC	0.26663	0.0442627	Severe_vs_Mild	None
PC(44:3)	PC	0.026591	0.765517	Severe_vs_Mild	None
Cer(d18:2/24:0)	Cer	0.932565	0.00150616	Severe_vs_Mild	Up
SM(d36:1)	SM	0.876885	0.000643972	Severe_vs_Mild	Up
PC(43:4e)	PC	-0.196122	0.290843	Severe_vs_Mild	None
CerP(d18:1/30:1)	CerP	-1.16556	2.66545e-05	Severe_vs_Mild	Down
PC(42:2)	PC	-0.378352	0.0799308	Severe_vs_Mild	None
PC(18:0p/22:6)	PC	-0.4354	0.0191435	Severe_vs_Mild	None
PC(16:0/24:6)	PC	-0.771111	0.677937	Severe_vs_Mild	None
PE(18:1/18:2)	PE	0.834802	0.000289154	Severe_vs_Mild	Up
PS(38:5)	PS	1.0038	7.02524e-05	Severe_vs_Mild	Up
PC(16:0e/16:1)	PC	-0.368128	0.0265639	Severe_vs_Mild	None
CerG1(d18:1/24:0)	CerG1	-1.13115	9.32947e-07	Severe_vs_Mild	Down
PE(18:1p/22:6)	PE	-0.598392	2.65688e-05	Severe_vs_Mild	Down
PC(16:0p/18:2)	PC	-0.651955	7.4255e-05	Severe_vs_Mild	Down
Cer(d18:0/24:1)	Cer	0.910386	0.00132776	Severe_vs_Mild	Up
PI(18:0/22:4)	PI	-0.430516	0.00411228	Severe_vs_Mild	None
Cer(d18:0/22:0)	Cer	0.0786191	0.728942	Severe_vs_Mild	None
PC(18:1/20:3)	PC	0.4857	0.0782932	Severe_vs_Mild	None
PC(18:1p/20:4)	PC	-0.389024	0.00448856	Severe_vs_Mild	None
PE(16:0e/22:6)	PE	-0.400588	0.00367775	Severe_vs_Mild	None
PC(16:0e/20:4)	PC	-0.583639	4.81743e-05	Severe_vs_Mild	None
PC(18:1p/18:2)	PC	-0.583385	5.09315e-05	Severe_vs_Mild	None
PC(20:1p/22:6)	PC	-0.35529	0.0167815	Severe_vs_Mild	None
PC(38:0e)	PC	-0.190695	0.402641	Severe_vs_Mild	None
PC(42:2e)	PC	0.52379	0.00151171	Severe_vs_Mild	None
GM3(d42:3)	GM3	0.614467	0.00022499	Severe_vs_Mild	Up
Cer(d18:2/26:0)	Cer	0.689862	0.000415702	Severe_vs_Mild	Up
Cer(d24:0/O-18:0)	Cer	-0.646122	4.13091e-07	Severe_vs_Mild	Down
PA(38:1e)	PA	-0.0581765	0.565165	Severe_vs_Mild	None
PC(40:1e)	PC	0.445786	0.00139359	Severe_vs_Mild	None
GM3(d40:2)	GM3	-0.19421	0.117983	Severe_vs_Mild	None
PC(18:1/22:5)	PC	0.286811	0.171915	Severe_vs_Mild	None
PE(16:0/22:5)	PE	0.643198	0.0569283	Severe_vs_Mild	None
PC(44:3p)(rep)	PC	0.147787	0.372576	Severe_vs_Mild	None
PE(36:4)	PE	-0.808818	1.20276e-06	Severe_vs_Mild	Down
PC(44:2p)	PC	0.620704	0.000407599	Severe_vs_Mild	Up
PG(46:2)(rep)	PG	0.542314	0.119138	Severe_vs_Mild	None
PG(46:1)	PG	0.171488	0.520947	Severe_vs_Mild	None
PE(16:0p/20:4)(rep)	PE	-1.14281	2.46639e-08	Severe_vs_Mild	Down
PE(16:0/20:3)	PE	0.950116	6.50953e-05	Severe_vs_Mild	Up
PS(38:6p)	PS	-0.96169	5.72514e-07	Severe_vs_Mild	Down
PC(16:0e/22:5)	PC	-0.214406	0.0879568	Severe_vs_Mild	None
PC(18:0p/20:4)	PC	-0.216138	0.0849799	Severe_vs_Mild	None
PE(18:0p/22:6)	PE	-0.231423	0.0727579	Severe_vs_Mild	None
PI(18:0/18:1)	PI	-0.0984377	0.347177	Severe_vs_Mild	None
Cer(d22:0/O-18:0)	Cer	-0.606562	2.47219e-07	Severe_vs_Mild	Down
Cer(d18:1/24:2)	Cer	0.144936	0.628327	Severe_vs_Mild	None
PE(16:0/20:4)	PE	0.536852	0.0076904	Severe_vs_Mild	None
LPC(18:4)	LPC	0.546487	0.0907761	Severe_vs_Mild	None
LPI(18:2)	LPI	0.525858	0.00680245	Severe_vs_Mild	None
FA(20:5)	FA	0.792591	0.746112	Severe_vs_Mild	None
LPC(18:0e)	LPC	-0.453873	0.00265979	Severe_vs_Mild	None
LPC(20:0p)	LPC	-0.0772179	0.306937	Severe_vs_Mild	None
OAHFA(44:11)	OAHFA	-0.999631	0.00375009	Severe_vs_Mild	Down
LdMePE(18:0)	LdMePE	-0.727179	6.01747e-06	Severe_vs_Mild	Down
CerG2GNAc1(d36:1)	CerG2GNAc1	-1.33615	7.48873e-07	Severe_vs_Mild	Down
OAHFA(32:1)	OAHFA	-0.0481142	0.0059829	Severe_vs_Mild	None
LPC(20:0)	LPC	-0.311762	0.177348	Severe_vs_Mild	None
LPC(22:3)	LPC	-0.557842	0.015649	Severe_vs_Mild	None
LPC(22:1)	LPC	-0.128202	0.191415	Severe_vs_Mild	None
FA(20:4)	FA	0.0917448	0.484378	Severe_vs_Mild	None
LPC(20:1)	LPC	-0.0669476	0.451115	Severe_vs_Mild	None
OAHFA(40:7)	OAHFA	0.230671	0.0271143	Severe_vs_Mild	None
OAHFA(42:10)	OAHFA	0.196746	0.0548037	Severe_vs_Mild	None
FA(22:5)	FA	0.886947	0.440828	Severe_vs_Mild	None
OAHFA(36:3)	OAHFA	0.807697	0.555847	Severe_vs_Mild	None
OAHFA(38:6)	OAHFA	0.628407	0.457609	Severe_vs_Mild	None
OAHFA(40:5)	OAHFA	0.749635	0.193236	Severe_vs_Mild	None
PC(42:1)	PC	-0.0457704	0.920587	Severe_vs_Mild	None
PC(46:4)	PC	-1.01062	0.00646171	Severe_vs_Mild	Down
PC(20:1p/20:4)	PC	-0.0425484	0.778851	Severe_vs_Mild	None
PC(16:0/22:4)	PC	-0.127418	0.446005	Severe_vs_Mild	None
PC(16:0/16:0)	PC	0.366603	0.00334601	Severe_vs_Mild	None
Cer(d18:1/24:0)	Cer	-0.713023	6.31326e-07	Severe_vs_Mild	Down
PE(18:1p/20:4)	PE	-0.902289	5.32275e-07	Severe_vs_Mild	Down
PC(44:2)	PC	-0.369271	0.0804425	Severe_vs_Mild	None
PC(18:0/22:6)	PC	-0.561884	1.61295e-05	Severe_vs_Mild	None
PC(16:0p/22:5)	PC	-0.353676	0.015192	Severe_vs_Mild	None
PS(18:0/18:1)	PS	-0.0496497	0.499669	Severe_vs_Mild	None
PE(16:0p/18:2)(rep)	PE	-1.11566	3.33488e-08	Severe_vs_Mild	Down
PC(16:0p/20:3)	PC	-0.257951	0.0335263	Severe_vs_Mild	None
PI(18:0/20:2)	PI	-0.419701	0.00809213	Severe_vs_Mild	None
PI(20:0/20:4)	PI	-0.0170265	0.883225	Severe_vs_Mild	None
PE(16:0e/20:4)	PE	-0.87048	8.45217e-05	Severe_vs_Mild	Down
PE(18:1p/18:2)	PE	-1.27303	6.31035e-07	Severe_vs_Mild	Down
SM(d40:3)	SM	0.774591	1.6198e-05	Severe_vs_Mild	Up
PE(18:1p/22:5)	PE	-0.2379	0.0532057	Severe_vs_Mild	None
PC(20:1/22:6)	PC	0.254988	0.292004	Severe_vs_Mild	None
PG(46:1)(rep)	PG	0.581387	0.0113632	Severe_vs_Mild	None
PC(18:0p/18:2)	PC	0.0301863	0.810468	Severe_vs_Mild	None
PE(18:0/18:3)	PE	0.824673	0.0109742	Severe_vs_Mild	Up
PE(42:2p)(rep)	PE	-0.113805	0.474381	Severe_vs_Mild	None
PE(44:2p)	PE	0.166622	0.604496	Severe_vs_Mild	None
Cer(d18:0/24:0)	Cer	-0.192574	0.29309	Severe_vs_Mild	None
PG(48:2)	PG	-0.156461	0.709392	Severe_vs_Mild	None
Cer(d20:2/26:0)	Cer	0.6598	0.000931771	Severe_vs_Mild	Up
PG(18:0/18:1)	PG	-0.913444	8.93334e-05	Severe_vs_Mild	Down
PE(16:0e/22:5)	PE	-1.06123	3.53559e-06	Severe_vs_Mild	Down
dMePE(38:6p)	dMePE	-0.594257	0.00022289	Severe_vs_Mild	Down
PC(42:1e)	PC	0.341648	0.0153303	Severe_vs_Mild	None
SM(d38:2)	SM	-0.0673685	0.473766	Severe_vs_Mild	None
dMePE(16:0/18:1)	dMePE	0.375151	0.00593332	Severe_vs_Mild	None
PC(16:0/18:1)	PC	0.349671	0.00831244	Severe_vs_Mild	None
PE(34:2e)	PE	-0.195318	0.0250715	Severe_vs_Mild	None
PC(16:0p/22:4)	PC	-0.338605	0.0196946	Severe_vs_Mild	None
PC(16:0e/20:3)	PC	-0.389801	0.00804405	Severe_vs_Mild	None
SM(d36:0)	SM	0.58327	0.0636603	Severe_vs_Mild	None
PC(42:0)	PC	-0.791862	0.182688	Severe_vs_Mild	None
dMePE(18:0/20:4)	dMePE	-0.245127	0.119145	Severe_vs_Mild	None
PC(18:0/20:4)	PC	-0.25268	0.0264291	Severe_vs_Mild	None
PC(18:1/18:1)	PC	0.53945	0.00150733	Severe_vs_Mild	None
PE(18:0p/20:5)	PE	-0.660803	0.000910143	Severe_vs_Mild	Down
PE(18:0/22:6)	PE	0.203367	0.873089	Severe_vs_Mild	None
PE(18:0p/18:2)	PE	0.850262	0.752025	Severe_vs_Mild	None
PC(18:0p/22:5)	PC	-0.20145	0.384492	Severe_vs_Mild	None
PE(36:3p)	PE	-0.967458	2.23914e-07	Severe_vs_Mild	Down
PC(18:0p/20:3)	PC	0.017903	0.911643	Severe_vs_Mild	None
PC(18:0/22:5)	PC	-0.346273	0.0158668	Severe_vs_Mild	None
Cer(d18:1/26:0)	Cer	0.0602277	0.928066	Severe_vs_Mild	None
PS(38:2e)	PS	-0.810422	0.000693528	Severe_vs_Mild	Down
PE(16:0/18:1)	PE	0.888963	0.000111881	Severe_vs_Mild	Up
dMePE(18:0/18:2)	dMePE	-0.0644818	0.362105	Severe_vs_Mild	None
PA(26:2/20:4)	PA	-0.0470882	0.414697	Severe_vs_Mild	None
PE(40:6p)	PE	-0.398863	0.0427012	Severe_vs_Mild	None
PC(16:0p/16:0)	PC	0.213976	0.161839	Severe_vs_Mild	None
Cer(d20:0/24:0)	Cer	0.49403	0.00774582	Severe_vs_Mild	None
PC(20:1/18:2)	PC	0.544713	0.000405113	Severe_vs_Mild	None
PC(16:1p/18:0)	PC	-0.708812	1.49156e-05	Severe_vs_Mild	Down
PC(16:0e/18:2)	PC	-0.719931	1.00077e-05	Severe_vs_Mild	Down
dMePE(16:0/20:4)	dMePE	0.253177	0.334118	Severe_vs_Mild	None
PE(18:0/20:4)	PE	0.258654	0.318602	Severe_vs_Mild	None
PS(40:6)	PS	0.304905	0.152789	Severe_vs_Mild	None
CL(22:3/18:0/18:0/20:4)	CL	0.282148	0.681555	Severe_vs_Mild	None
PE(18:1/18:1)	PE	0.915963	1.36895e-05	Severe_vs_Mild	Up
PG(46:1)(rep)(rep)	PG	0.317915	0.49866	Severe_vs_Mild	None
PC(16:0e/22:4)	PC	-0.305103	0.152031	Severe_vs_Mild	None
PE(18:0/22:5)	PE	0.377775	0.046579	Severe_vs_Mild	None
GM3(d42:2)	GM3	0.819241	8.72743e-06	Severe_vs_Mild	Up
Co(Q10)	Co	-0.217191	0.430654	Severe_vs_Mild	None
PC(18:0e/22:6)	PC	-0.594931	0.000789078	Severe_vs_Mild	Down
GM3(d40:1)	GM3	0.17548	0.585445	Severe_vs_Mild	None
PC(16:0e/16:0)	PC	0.0802592	0.441805	Severe_vs_Mild	None
PC(20:0p/22:6)	PC	-0.478437	0.0079401	Severe_vs_Mild	None
PC(16:0p/18:1)	PC	-0.00123177	0.538233	Severe_vs_Mild	None
PS(38:4)	PS	0.602265	0.0344719	Severe_vs_Mild	Up
PC(18:0p/22:4)	PC	-0.0252344	0.845368	Severe_vs_Mild	None
PE(16:0p/22:4)(rep)	PE	-0.3296	0.0441836	Severe_vs_Mild	None
PE(18:0p/22:6)(rep)	PE	-0.836141	4.53973e-07	Severe_vs_Mild	Down
dMePE(18:0/20:3)	dMePE	-0.0590095	0.942416	Severe_vs_Mild	None
PC(18:0p/16:0)	PC	0.193951	0.151477	Severe_vs_Mild	None
PC(16:0e/18:1)	PC	0.194419	0.150604	Severe_vs_Mild	None
PC(20:1/20:3)	PC	0.235262	0.186361	Severe_vs_Mild	None
PE(20:1p/22:6)	PE	-0.330649	0.0215111	Severe_vs_Mild	None
PC(18:0/20:3)	PC	-0.12926	0.72323	Severe_vs_Mild	None
DG(34:2p)	DG	0.482589	0.0134076	Severe_vs_Mild	None
PE(18:1p/22:4)	PE	1.61644	0.0812372	Severe_vs_Mild	None
ChE(20:5)	ChE	0.307853	0.118238	Severe_vs_Mild	None
PE(38:4e)(rep)(rep)	PE	0.264502	0.845483	Severe_vs_Mild	None
PC(16:0e/20:2)	PC	0.18681	0.286589	Severe_vs_Mild	None
PC(18:0p/18:1)	PC	0.201042	0.235366	Severe_vs_Mild	None
PE(18:0e/22:6)	PE	-0.101328	0.0512464	Severe_vs_Mild	None
PC(18:0e/20:4)	PC	-0.368328	0.0436934	Severe_vs_Mild	None
PE(16:0p/18:1)(rep)	PE	0.00580723	0.887858	Severe_vs_Mild	None
PC(18:0e/22:5)	PC	-0.0983071	0.33527	Severe_vs_Mild	None
PC(20:0p/20:4)	PC	-0.110882	0.271647	Severe_vs_Mild	None
PE(18:0/22:5)(rep)	PE	0.0530857	0.865943	Severe_vs_Mild	None
PS(40:5)	PS	0.966127	0.00165199	Severe_vs_Mild	Up
PE(18:0/20:3)	PE	0.686042	0.00552585	Severe_vs_Mild	Up
ChE(22:6)	ChE	-0.270433	0.431094	Severe_vs_Mild	None
PE(18:0p/20:4)	PE	-1.30053	5.74399e-09	Severe_vs_Mild	Down
SM(d40:2)	SM	0.797391	5.08199e-06	Severe_vs_Mild	Up
DG(34:2p)(rep)	DG	0.541187	3.3556e-06	Severe_vs_Mild	None
PC(18:0/22:4)	PC	-0.44205	0.00989549	Severe_vs_Mild	None
PE(34:0p)	PE	0.223033	0.8585	Severe_vs_Mild	None
PE(18:0p/22:5)	PE	-0.716547	2.68944e-05	Severe_vs_Mild	Down
PC(18:0e/18:2)	PC	-0.204162	0.0673652	Severe_vs_Mild	None
ChE(18:3)	ChE	1.29544	0.00131635	Severe_vs_Mild	Up
PE(18:0p/18:2)(rep)	PE	0.154404	0.336825	Severe_vs_Mild	None
PE(34:1e)	PE	0.198457	0.726935	Severe_vs_Mild	None
PC(20:0p/18:2)	PC	0.229645	0.256927	Severe_vs_Mild	None
PC(20:0/20:4)	PC	-0.185669	0.239285	Severe_vs_Mild	None
PC(18:0/16:0)	PC	-0.388267	0.000410938	Severe_vs_Mild	None
ChE(20:4)	ChE	-0.0304909	0.987263	Severe_vs_Mild	None
ChE(22:4)	ChE	0.395436	0.0147919	Severe_vs_Mild	None
PE(18:0e/20:4)	PE	-1.24491	4.00317e-07	Severe_vs_Mild	Down
PE(40:5e)(rep)	PE	-0.425636	0.0172662	Severe_vs_Mild	None
dMePE(18:0/18:1)	dMePE	0.0534512	0.89637	Severe_vs_Mild	None
PC(18:0/18:1)	PC	0.131388	0.629529	Severe_vs_Mild	None
PE(18:0/22:4)	PE	0.0781109	0.762334	Severe_vs_Mild	None
PE(18:0e/18:2)	PE	1.40108	0.904265	Severe_vs_Mild	None
ChE(20:3)	ChE	0.423332	0.0191095	Severe_vs_Mild	None
PC(20:1/18:1)	PC	-0.272865	0.0552604	Severe_vs_Mild	None
ChE(18:2)	ChE	0.286333	0.0341262	Severe_vs_Mild	None
PC(18:0e/20:3)	PC	-0.171883	0.202462	Severe_vs_Mild	None
PE(18:0p/22:5)(rep)	PE	-0.625248	0.00024251	Severe_vs_Mild	Down
SM(d38:0)	SM	0.594844	0.0811965	Severe_vs_Mild	None
PMe(50:3)	PMe	0.53137	0.00170399	Severe_vs_Mild	None
PE(18:0p/20:3)	PE	-0.912989	4.29237e-07	Severe_vs_Mild	Down
PE(18:0/18:1)	PE	0.611189	0.00588266	Severe_vs_Mild	Up
PS(38:3)	PS	0.631206	0.00503991	Severe_vs_Mild	Up
DG(32:1p)	DG	0.118837	0.531983	Severe_vs_Mild	None
DG(34:1e)	DG	0.471608	4.06429e-05	Severe_vs_Mild	None
GM3(d42:1)	GM3	-0.139631	0.205256	Severe_vs_Mild	None
PE(20:0/20:4)	PE	-0.657591	0.012847	Severe_vs_Mild	Down
PE(18:0e/22:5)	PE	-0.65215	0.33023	Severe_vs_Mild	None
PC(18:0e/22:4)	PC	0.0758768	0.597186	Severe_vs_Mild	None
SM(d42:2)	SM	1.26902	8.07654e-05	Severe_vs_Mild	Up
PMe(50:2)	PMe	0.197124	0.408119	Severe_vs_Mild	None
ChE(18:1)	ChE	0.66275	3.38435e-06	Severe_vs_Mild	Up
TG(18:1/18:1/18:2)	TG	-0.523671	0.664737	Severe_vs_Mild	None
PC(18:0e/16:0)	PC	-0.026558	0.94398	Severe_vs_Mild	None
PE(18:0p/22:4)	PE	-0.557366	0.0389142	Severe_vs_Mild	None
PE(20:0p/22:6)	PE	-0.710793	0.0001201	Severe_vs_Mild	Down
TG(16:0/18:1/18:2)	TG	0.379896	0.0515274	Severe_vs_Mild	None
TG(20:0/18:1/18:2)	TG	0.412182	0.00269141	Severe_vs_Mild	None
TG(20:0/18:1/18:1)	TG	0.305715	0.0133567	Severe_vs_Mild	None
DG(34:1e)(rep)	DG	0.104912	0.553141	Severe_vs_Mild	None
TG(18:0/16:0/18:1)	TG	-0.483449	0.00457341	Severe_vs_Mild	None
TG(20:0/16:0/16:0)	TG	-0.409237	0.0292413	Severe_vs_Mild	None
TG(18:0/18:1/18:1)	TG	0.0332675	0.95374	Severe_vs_Mild	None
TG(18:0/16:0/16:0)	TG	-0.0662902	0.710468	Severe_vs_Mild	None
TG(18:1/18:2/22:1)	TG	0.268834	0.133426	Severe_vs_Mild	None
TG(16:0/18:1/18:1)	TG	0.107748	0.447265	Severe_vs_Mild	None
TG(18:1/18:1/22:1)	TG	0.976859	6.11856e-07	Severe_vs_Mild	Up
TG(18:1/18:1/18:1)	TG	0.34352	0.0376317	Severe_vs_Mild	None
TG(24:0/18:2/18:2)	TG	0.75252	2.78988e-05	Severe_vs_Mild	Up
PC(18:0e/18:1)	PC	0.0615039	0.775665	Severe_vs_Mild	None
TG(16:0e/16:0/18:1)	TG	-1.06598	1.12648e-05	Severe_vs_Mild	Down
TG(16:0e/18:0/18:1)	TG	-0.83056	0.000109475	Severe_vs_Mild	Down
TG(16:0p/18:0/18:0)	TG	-0.829984	0.000108478	Severe_vs_Mild	Down
TG(18:0e/18:1/18:2)	TG	0.202859	0.97136	Severe_vs_Mild	None
PC(20:0e/22:5)	PC	0.0129549	0.932556	Severe_vs_Mild	None
TG(16:0e/16:0/16:0)	TG	-1.32874	1.80919e-05	Severe_vs_Mild	Down
PE(18:0e/22:4)	PE	1.06407	0.39305	Severe_vs_Mild	None
PC(20:0e/20:4)	PC	-0.0798214	0.607455	Severe_vs_Mild	None
TG(18:0e/16:0/18:2)	TG	-0.205238	0.0642342	Severe_vs_Mild	None
TG(18:0p/16:0/18:1)	TG	-0.130999	0.125421	Severe_vs_Mild	None
TG(20:1p/16:0/18:1)	TG	0.245595	0.8291	Severe_vs_Mild	None
DG(54:2)	DG	-0.111187	0.121672	Severe_vs_Mild	None
TG(18:1p/18:0/18:0)	TG	-0.106791	0.129164	Severe_vs_Mild	None
TG(18:1/20:4/24:1)	TG	-0.482912	0.525912	Severe_vs_Mild	None
PE(18:0p/18:1)	PE	-0.298529	0.056131	Severe_vs_Mild	None
TG(18:1/18:1/22:0)	TG	0.475437	0.00548501	Severe_vs_Mild	None
PA(44:2e)	PA	0.648225	3.50893e-05	Severe_vs_Mild	Up
TG(18:1/18:2/24:1)	TG	0.683558	0.000442957	Severe_vs_Mild	Up
TG(16:0/18:1/18:1)(rep)	TG	0.0755948	0.811163	Severe_vs_Mild	None
TG(18:0/18:0/18:1)	TG	-0.572845	0.0235676	Severe_vs_Mild	None
TG(18:0/18:1/20:0)	TG	-0.24042	0.258861	Severe_vs_Mild	None
TG(18:0/16:0/18:0)	TG	-0.276553	0.369203	Severe_vs_Mild	None
TG(18:1/18:2/22:0)	TG	0.433968	0.00522583	Severe_vs_Mild	None
TG(18:1/18:1/24:1)	TG	0.725443	0.000193314	Severe_vs_Mild	Up
SM(d40:1)	SM	-0.133132	0.309036	Severe_vs_Mild	None
dMePE(40:5p)	dMePE	-0.175354	0.233846	Severe_vs_Mild	None
TG(18:1/18:1/18:1)(rep)	TG	0.1224	0.587005	Severe_vs_Mild	None
PE(36:1e)	PE	1.52406	0.597616	Severe_vs_Mild	None
TG(20:1p/18:0/18:0)	TG	-0.0532488	0.166916	Severe_vs_Mild	None
PC(18:0/20:1)	PC	0.013751	0.88569	Severe_vs_Mild	None
TG(18:0e/16:0/18:1)	TG	-0.737486	0.000722811	Severe_vs_Mild	Down
TG(18:0e/18:0/18:1)	TG	-0.68712	0.000640144	Severe_vs_Mild	Down
TG(18:0p/18:0/18:0)	TG	-0.67891	0.00085348	Severe_vs_Mild	Down
TG(60:4e)	TG	-0.0361994	0.997656	Severe_vs_Mild	None
TG(16:0e/16:0/18:0)	TG	-1.05167	0.000427215	Severe_vs_Mild	Down
TG(60:4p)	TG	0.380252	0.289247	Severe_vs_Mild	None
SM(d44:3)	SM	0.614752	0.000278537	Severe_vs_Mild	Up
TG(18:0e/18:1/18:1)	TG	-0.034216	0.287392	Severe_vs_Mild	None
TG(18:0p/18:0/18:1)	TG	-0.00415975	0.301941	Severe_vs_Mild	None
TG(20:0e/18:1/18:2)	TG	0.18536	0.444925	Severe_vs_Mild	None
TG(16:0e/20:1/20:1)	TG	-0.0529508	0.163834	Severe_vs_Mild	None
TG(58:4e)	TG	0.217474	0.476845	Severe_vs_Mild	None
TG(58:3p)	TG	0.356938	0.30757	Severe_vs_Mild	None
TG(18:1/20:4/24:0)	TG	0.294263	0.307919	Severe_vs_Mild	None
PA(44:2e)(rep)	PA	-0.718842	0.000474894	Severe_vs_Mild	Down
TG(26:1/18:1/18:2)	TG	0.914704	2.97672e-05	Severe_vs_Mild	Up
TG(16:0/16:0/22:0)	TG	0.0266738	0.526763	Severe_vs_Mild	None
TG(18:1/18:1/24:0)	TG	0.651483	0.00476695	Severe_vs_Mild	Up
TG(20:1/18:1/24:1)	TG	0.735269	0.00157587	Severe_vs_Mild	Up
TG(16:0/18:1/18:1)(rep)(rep)	TG	-1.62067	0.0208204	Severe_vs_Mild	Down
TG(16:0/18:1/22:0)	TG	-0.22001	0.76642	Severe_vs_Mild	None
TG(18:1/18:1/22:0)(rep)	TG	0.61753	0.0108352	Severe_vs_Mild	Up
TG(18:0/18:0/22:1)	TG	0.121903	0.231026	Severe_vs_Mild	None
TG(60:3p)	TG	0.349641	0.193931	Severe_vs_Mild	None
TG(20:0p/18:0/18:1)	TG	0.114402	0.833199	Severe_vs_Mild	None
TG(58:2e)	TG	0.194731	0.631005	Severe_vs_Mild	None
TG(20:0e/18:1/18:1)	TG	-0.0474387	0.98193	Severe_vs_Mild	None
TG(20:0p/16:0/18:0)	TG	-0.180754	0.179228	Severe_vs_Mild	None
TG(20:0e/16:0/18:1)	TG	-0.152666	0.208447	Severe_vs_Mild	None
TG(20:0p/18:0/18:0)	TG	-0.0869314	0.266916	Severe_vs_Mild	None
TG(58:3e)	TG	0.156958	0.436513	Severe_vs_Mild	None
TG(58:2p)	TG	0.187984	0.38839	Severe_vs_Mild	None
SM(d40:0)	SM	0.172228	0.487706	Severe_vs_Mild	None
PC(22:0/18:2)	PC	-0.010972	0.786263	Severe_vs_Mild	None
TG(26:1/18:1/18:1)	TG	1.0409	7.42892e-05	Severe_vs_Mild	Up
TG(26:1/18:0/18:1)	TG	0.556384	0.0201909	Severe_vs_Mild	None
TG(16:0/18:1/24:0)	TG	-0.127347	0.651073	Severe_vs_Mild	None
TG(18:1/18:1/24:0)(rep)	TG	0.621371	0.00941943	Severe_vs_Mild	Up
TG(18:0/18:0/24:1)	TG	0.173504	0.215472	Severe_vs_Mild	None
TG(16:0/16:0/24:0)	TG	0.110505	0.544981	Severe_vs_Mild	None
SM(d44:2)	SM	1.61262	3.05317e-05	Severe_vs_Mild	Up
TG(60:3e)	TG	0.484888	0.216116	Severe_vs_Mild	None
TG(56:1e)	TG	-0.0935597	0.876011	Severe_vs_Mild	None
TG(58:2e)(rep)	TG	0.111816	0.753235	Severe_vs_Mild	None
TG(26:0/18:1/18:1)	TG	0.397856	0.068895	Severe_vs_Mild	None
TG(18:0/18:1/24:0)	TG	0.112602	0.412795	Severe_vs_Mild	None
TG(18:0/16:0/24:0)	TG	0.283509	0.07481	Severe_vs_Mild	None
TG(60:2e)	TG	0.343734	0.237852	Severe_vs_Mild	None
TG(18:1/22:0/22:0)	TG	0.131704	0.482422	Severe_vs_Mild	None
dMePE(20:0p/20:4)	dMePE	-1.12988	3.65906e-05	Severe_vs_Mild	Down
SM(d44:2)(rep)	SM	0.492571	0.0117024	Severe_vs_Mild	None
SM(d42:1)	SM	-0.348099	0.0422572	Severe_vs_Mild	None
SM(d42:0)	SM	-0.428299	0.069453	Severe_vs_Mild	None
PC(24:0/18:2)	PC	-0.462702	0.0354046	Severe_vs_Mild	None
SM(d44:1)	SM	-0.750814	0.00385462	Severe_vs_Mild	Down
dMePE(52:5)	dMePE	-0.978812	1.81633e-06	Severe_vs_Mild	Down
TG(16:0/16:1/18:1)	TG	0.464289	0.00455775	Severe_vs_Mild	None
PE(34:2e)(rep)	PE	0.78233	0.188521	Severe_vs_Mild	None
TG(16:0/16:0/18:1)	TG	0.489248	0.0189511	Severe_vs_Mild	None
TG(16:0/16:0/16:0)	TG	0.542566	0.00193151	Severe_vs_Mild	None
LPC(20:0e)	LPC	-0.581208	0.000463603	Severe_vs_Mild	None
FA(22:5)(rep)	FA	0.056417	0.86082	Severe_vs_Mild	None
LPC(18:0)	LPC	-0.300328	0.0967958	Severe_vs_Mild	None
OAHFA(34:2)	OAHFA	0.267989	0.819006	Severe_vs_Mild	None
LPC(22:0)	LPC	-0.784121	0.000417195	Severe_vs_Mild	Down
LPC(24:1)	LPC	-0.1361	0.171335	Severe_vs_Mild	None
OAHFA(36:1)	OAHFA	0.586761	0.566781	Severe_vs_Mild	None
OAHFA(38:4)	OAHFA	0.477273	0.510751	Severe_vs_Mild	None
OAHFA(40:4)	OAHFA	0.447122	0.25907	Severe_vs_Mild	None
LPC(26:1)	LPC	0.0349971	0.629851	Severe_vs_Mild	None
GM3(O-d34:1锛?GM3	1.19169	1.9302e-07	Severe_vs_Mild	Up
LPC(24:0)	LPC	-0.51988	0.00128405	Severe_vs_Mild	None
CerG2(d16:1/16:0)	CerG2	-0.143199	0.353939	Severe_vs_Mild	None
OAHFA(38:2)	OAHFA	-0.181963	0.2853	Severe_vs_Mild	None
CerG2(d18:2/16:0)	CerG2	-0.338164	0.0114938	Severe_vs_Mild	None
CerG3GNAc1(d34:1)	CerG3GNAc1	-0.263	0.225485	Severe_vs_Mild	None
CerG2(d18:1/16:0	CerG2	0.393914	0.051211	Severe_vs_Mild	None
LPC(26:0)	LPC	-0.168382	0.669707	Severe_vs_Mild	None
CerG3(d18:1/16:0)	CerG3	0.185694	0.0986441	Severe_vs_Mild	None
CerG2(d18:1/16:0)	CerG2	0.0116738	0.719988	Severe_vs_Mild	None
phSM(d42:2)	phSM	-0.137139	0.963345	Severe_vs_Mild	None
PC(34:3)	PC	0.595431	0.122475	Severe_vs_Mild	None
PC(40:6)	PC	0.125828	0.642202	Severe_vs_Mild	None
PC(42:9)	PC	0.16766	0.536957	Severe_vs_Mild	None
PC(42:8)	PC	-0.733201	0.000241015	Severe_vs_Mild	Down
PC(34:3p)	PC	-0.0821726	0.92551	Severe_vs_Mild	None
PC(32:1)	PC	0.554604	0.0152465	Severe_vs_Mild	None
PC(34:4)	PC	0.670794	0.0124228	Severe_vs_Mild	Up
PC(38:7)	PC	0.257736	0.0272732	Severe_vs_Mild	None
PC(36:4)	PC	-0.0115908	0.684226	Severe_vs_Mild	None
PC(40:6p)	PC	0.111493	0.653586	Severe_vs_Mild	None
PC(38:6p)	PC	-0.507387	3.89515e-05	Severe_vs_Mild	None
PC(34:2)	PC	0.268794	0.0449868	Severe_vs_Mild	None
PC(38:7)(rep)	PC	0.412397	0.0439921	Severe_vs_Mild	None
PC(40:7p)	PC	-0.640639	4.57334e-05	Severe_vs_Mild	Down
PC(36:3)	PC	0.333057	0.000235743	Severe_vs_Mild	None
PC(38:6)	PC	0.330901	0.000265014	Severe_vs_Mild	None
PC(42:7)	PC	0.0992602	0.7196	Severe_vs_Mild	None
PC(38:6e)	PC	-0.830228	9.47943e-08	Severe_vs_Mild	Down
PC(40:7)	PC	0.00784652	0.748132	Severe_vs_Mild	None
PC(42:10)	PC	0.0424052	0.99843	Severe_vs_Mild	None
PC(40:8)	PC	-0.108919	0.321184	Severe_vs_Mild	None
PC(40:6)(rep)	PC	-0.879861	0.051477	Severe_vs_Mild	None
PC(40:6p)(rep)(rep)	PC	-0.423868	0.00939195	Severe_vs_Mild	None
PC(38:5)	PC	-0.200192	0.145893	Severe_vs_Mild	None
PC(40:7)(rep)(rep)	PC	0.587648	0.00881491	Severe_vs_Mild	Up
PC(38:4)	PC	0.00508982	0.897701	Severe_vs_Mild	None
PC(36:4p)	PC	-0.446492	0.000162185	Severe_vs_Mild	None
PC(40:6)(rep)(rep)	PC	0.339327	0.08097	Severe_vs_Mild	None
PC(40:7)(rep)(rep)(rep)	PC	0.664141	0.0376175	Severe_vs_Mild	Up
PC(42:7p)	PC	-0.464289	0.00381689	Severe_vs_Mild	None
PC(38:6e)(rep)	PC	-0.293043	0.00243815	Severe_vs_Mild	None
PC(34:2p)	PC	-0.699367	8.47954e-06	Severe_vs_Mild	Down
PC(36:5p)	PC	-0.601163	0.000106968	Severe_vs_Mild	Down
PC(36:4e)	PC	-0.581415	1.13584e-05	Severe_vs_Mild	None
PC(38:6p)(rep)	PC	-0.564596	5.29389e-05	Severe_vs_Mild	None
PC(38:4p)	PC	-0.243915	0.0264326	Severe_vs_Mild	None
PC(40:7p)(rep)	PC	-0.162278	0.141298	Severe_vs_Mild	None
PC(40:6p)(rep)(rep)(rep)	PC	-0.239326	0.255821	Severe_vs_Mild	None
PC(40:7)(rep)(rep)(rep)(rep)	PC	0.13021	0.304659	Severe_vs_Mild	None
PC(40:6)(rep)(rep)(rep)	PC	-0.749228	1.55764e-07	Severe_vs_Mild	Down
PC(42:9)(rep)	PC	-0.416979	3.3053e-05	Severe_vs_Mild	None
PC(42:8)(rep)	PC	-0.705862	4.17008e-07	Severe_vs_Mild	Down
PC(40:6e)	PC	0.0291069	0.882145	Severe_vs_Mild	None

## Sheet: Cluster information of lipids
Lipids	Lipid Class	Cluster
LPC(16:2)	LPC	4
LPI(16:1)	LPI	8
LPC(18:3)	LPC	8
LPC(20:5)	LPC	11
LPC(14:0)	LPC	8
LPI(20:4)	LPI	7
LPS(20:4)	LPS	6
LPC(22:6)	LPC	10
LPC(16:1)	LPC	8
LPC(20:4)	LPC	10
LPE(22:6)	LPE	6
LPE(20:4)	LPE	7
LPC(18:2)	LPC	9
LPC(22:5)	LPC	10
LPE(18:2)	LPE	7
LPA(20:4)	LPA	10
LPA(18:2)	LPA	10
LPC(20:3)	LPC	6
LPI(16:0)	LPI	7
LdMePE(16:1)	LdMePE	7
LPC(16:1p)	LPC	6
LPC(16:0)	LPC	6
LdMePE(18:2)	LdMePE	10
LPI(18:1)	LPI	8
LdMePE(20:4)	LdMePE	9
LPC(22:4)	LPC	10
LPE(16:0)	LPE	7
LPC(18:1)	LPC	6
phSM(d22:1)	phSM	4
SoP(d18:1)	SoP	3
LPG(18:1)	LPG	6
LPE(18:1)	LPE	7
LPC(16:0e)	LPC	9
LPC(18:2p)	LPC	10
LPC(18:1p)	LPC	9
LPC(16:0p)	LPC	9
LPC(20:2)	LPC	6
LdMePE(16:0)	LdMePE	3
LPC(18:0p)	LPC	6
CerG2GNAc1(d32:1)	CerG2GNAc1	10
LPC(20:1p)	LPC	7
FA(18:4)	FA	5
LPI(18:0)	LPI	10
LPS(18:0)	LPS	6
LPE(18:0)	LPE	6
CerG2GNAc1(d36:3)	CerG2GNAc1	6
LdMePE(18:1)	LdMePE	6
GM3(d34:1)	GM3	5
PC(42:7)(rep)	PC	8
PC(32:0)	PC	8
PC(36:2p)	PC	1
PI(16:0/18:3)	PI	8
SM(d32:1)	SM	1
PE(36:4e)	PE	3
PC(36:1)	PC	3
PC(38:4)(rep)	PC	3
PC(40:7)(rep)(rep)(rep)(rep)(rep)	PC	1
PC(36:2)	PC	8
SM(d44:7)	SM	5
PC(40:6e)(rep)	PC	10
PC(40:5)	PC	9
PI(16:0/22:6)	PI	10
PC(42:6)	PC	5
PA(20:0p/16:1)	PA	3
PC(40:6p)(rep)(rep)(rep)(rep)	PC	3
PI(16:0/16:1)	PI	7
PC(20:5/18:2)	PC	2
PC(44:7p)	PC	1
PC(40:5e)	PC	11
PC(34:1)	PC	5
PC(14:0/22:6)	PC	2
PC(32:1e)	PC	1
PE(20:1/20:4)	PE	8
PC(40:6p)(rep)(rep)(rep)(rep)(rep)	PC	3
PC(40:6e)(rep)(rep)	PC	9
PC(42:7e)	PC	3
PC(18:3/18:2)	PC	1
PC(42:6)(rep)	PC	9
PC(40:5e)(rep)	PC	6
PI(16:1/18:1)	PI	8
SM(d36:3)	SM	4
PI(16:0/20:4)	PI	7
PC(34:2e)	PC	1
PC(32:0e)	PC	5
PC(40:5)(rep)	PC	9
PC(38:3)	PC	6
PC(40:6)(rep)(rep)(rep)(rep)(rep)	PC	6
PC(40:6e)(rep)(rep)(rep)	PC	2
PC(16:1/22:6)	PC	2
PC(34:1e)	PC	5
PC(44:7p)(rep)	PC	2
PC(42:6e)	PC	1
PI(16:0/18:2)	PI	8
PC(14:0/20:4)	PC	1
PC(42:7e)(rep)	PC	1
PC(36:2e)	PC	5
PC(40:6p)(rep)(rep)(rep)(rep)(rep)(rep)	PC	3
PC(38:4e)	PC	3
PC(38:3e)	PC	2
PC(40:5e)(rep)(rep)	PC	2
PC(42:7p)(rep)	PC	3
PC(40:4)	PC	9
PI(18:1/18:2)	PI	5
PC(38:3)(rep)	PC	6
PC(18:2/22:6)	PC	3
SM(d42:5)	SM	5
PC(14:0/18:2)	PC	1
PC(42:6e)(rep)(rep)	PC	1
PC(42:6e)(rep)	PC	1
PC(44:8p)	PC	1
PI(18:1/20:4)	PI	2
PC(42:6)(rep)(rep)	PC	3
PC(16:1/20:4)	PC	11
PC(40:6e)(rep)(rep)(rep)(rep)	PC	1
PC(34:0)	PC	10
PC(42:5)	PC	2
PC(20:4/20:4)	PC	3
PE(20:1p/18:2)	PE	3
SM(d44:6)	SM	8
SM(d42:5)(rep)	SM	2
PC(40:3p)	PC	11
PC(44:7e)	PC	4
CerG2(d18:1/24:2)	CerG2	1
PI(16:0/20:3)	PI	8
PC(16:1/18:2)	PC	11
PC(40:4)(rep)	PC	2
PC(42:5)(rep)	PC	10
PC(40:3)	PC	8
PC(44:7e)(rep)	PC	11
PC(16:0/20:5)	PC	8
PC(18:2/20:4)	PC	2
PC(44:7p)(rep)(rep)	PC	11
PC(42:7e)(rep)(rep)	PC	2
PI(18:1/20:3)	PI	8
PC(42:4p)	PC	4
PC(16:0/18:3)	PC	4
PI(18:0/18:3)	PI	8
PC(18:1/20:5)	PC	5
PC(18:2/18:2)	PC	2
dMePE(18:2/18:2)	dMePE	2
PC(44:7e)(rep)(rep)	PC	3
SM(d18:1/24:1)	SM	5
PC(38:2)	PC	6
PA(36:1e)	PA	3
SM(d34:1)	SM	1
PC(40:3p)(rep)	PC	7
PE(18:2/20:4)	PE	6
PI(16:0/16:0)	PI	10
DG(18:1/20:3)	DG	7
PC(42:6e)(rep)(rep)(rep)(rep)	PC	11
SM(d15:0/28:5)	SM	2
PC(34:0e)	PC	8
PC(40:3)(rep)(rep)	PC	2
PC(44:6e)	PC	11
PC(42:4)	PC	11
PI(18:0/22:6)	PI	10
PC(20:3/20:4)	PC	3
PC(36:1e)	PC	8
PC(44:7e)(rep)(rep)(rep)	PC	11
PS(18:0/22:6)	PS	10
PE(20:1p/20:2)	PE	8
PI(16:0/18:1)	PI	6
PC(44:7p)(rep)(rep)(rep)	PC	4
PE(18:2/18:2)	PE	6
PC(16:0p/20:5)	PC	3
PC(42:4p)(rep)(rep)	PC	5
PC(42:4p)(rep)	PC	4
PC(16:0/14:0)	PC	5
DG(38:4)	DG	8
PC(40:3p)(rep)(rep)	PC	1
DG(18:1/22:4)	DG	7
PC(36:1e)(rep)	PC	5
dMePE(16:0/22:6)	dMePE	9
PC(16:0/22:6)	PC	9
PE(20:0p/20:4)	PE	9
SM(d20:2/24:3)	SM	8
PC(44:6e)(rep)(rep)	PC	11
PC(44:6e)(rep)	PC	1
DG(16:0/16:0)	DG	6
PC(40:2p)	PC	4
SM(d18:1/24:3)	SM	3
PC(38:2e)	PC	11
PI(18:1/18:1)	PI	7
CerG2(d18:1/24:1)	CerG2	1
SM(d36:2)	SM	9
CerG2(d18:1/22:0)	CerG2	9
PI(18:0/20:4)	PI	3
DG(18:0/20:4)	DG	6
PC(38:1)	PC	6
SM(d34:0)	SM	11
PC(16:0/16:1)	PC	8
PC(18:2p/18:2)	PC	3
PC(16:0e/20:5)	PC	3
PE(20:0p/18:2)	PE	2
PC(18:1/22:6)	PC	7
SM(d42:4)	SM	2
PS(18:0/20:4)	PS	10
PS(40:7)	PS	10
PC(42:3p)	PC	11
DG(18:1/18:1)	DG	7
DG(36:3p)	DG	7
PC(44:6e)(rep)(rep)(rep)	PC	11
SM(d44:5)	SM	2
PI(18:0/18:2)	PI	1
PC(44:5)	PC	8
PE(16:0p/20:5)(rep)	PE	9
Cer(d18:1/22:1)	Cer	8
Cer(d18:1/20:0)	Cer	7
PC(42:3p)(rep)	PC	11
PE(18:2p/20:4)	PE	3
PE(16:0/22:6)	PE	7
PC(42:4)(rep)	PC	1
DG(16:0/18:1)	DG	6
PC(16:0/20:4)	PC	1
DG(18:0/18:2)	DG	6
PC(40:2p)(rep)	PC	5
DG(18:1/20:2)	DG	6
PC(16:1/18:1)	PC	5
Cer(d18:2/24:1)	Cer	7
Cer(d18:2/22:0)	Cer	9
PC(16:0/22:5)	PC	1
CerG1(d18:1/22:0)	CerG1	2
PE(18:1p/20:5)	PE	9
PE(18:1/22:6)	PE	8
PC(40:2)	PC	1
PC(16:0p/22:6)	PC	2
dMePE(16:0/18:2)	dMePE	11
PC(16:0/18:2)	PC	11
PA(24:2/20:4)	PA	11
PE(36:4p)	PE	3
PC(18:1/20:4)	PC	11
CerG3GNAc1(d42:1)	CerG3GNAc1	10
CerG1(d18:2/24:0)	CerG1	3
PC(44:6e)(rep)(rep)(rep)(rep)(rep)	PC	11
PC(44:6e)(rep)(rep)(rep)(rep)	PC	1
PC(42:4p)(rep)(rep)(rep)	PC	11
PC(36:0e)	PC	10
PC(20:2/20:4)	PC	4
PI(18:0/20:3)	PI	1
CerG3(d18:1/24:0)	CerG3	9
PG(18:0/18:2)	PG	9
PC(40:2e)	PC	5
dMePE(18:1/18:2)	dMePE	11
PC(18:1p/22:6)	PC	2
PI(18:0/22:5)	PI	9
PC(18:1/18:2)	PC	11
PE(42:2p)	PE	1
PE(44:6e)	PE	1
PC(16:0p/16:1)	PC	1
PE(20:0p/22:4)	PE	3
PS(18:0/20:3)	PS	6
CerG1(d24:0/18:0	CerG1	2
PE(40:2e)	PE	3
PC(16:0e/22:6)	PC	3
PC(42:2p)(rep)	PC	4
PC(42:3p)(rep)(rep)(rep)	PC	1
PC(42:3p)(rep)(rep)	PC	1
CerG2(d18:1/24:0)	CerG2	3
SM(d44:4)	SM	3
DG(18:0/18:1)	DG	6
PS(18:2/18:2)	PS	8
PE(16:0/18:2)	PE	8
PA(28:2/15:0)	PA	11
DG(20:1/18:1)	DG	8
PE(40:2p)	PE	2
DG(18:0/16:0)	DG	9
PC(42:2p)	PC	11
SM(d46:5)	SM	8
PC(40:1)	PC	5
PC(16:0p/20:4)	PC	2
PE(16:0p/22:6)(rep)	PE	2
PC(46:5)	PC	6
PC(18:0/20:5)	PC	2
PC(44:3p)	PC	4
PC(44:4)	PC	2
PC(40:2)(rep)	PC	7
PE(38:0e)	PE	2
CerG1(d18:1/24:1)	CerG1	1
PC(42:4p)(rep)(rep)(rep)(rep)	PC	1
PG(46:2)	PG	1
Cer(d18:1/22:0)	Cer	10
dMePE(16:0/20:3)	dMePE	4
PC(16:0/20:3)	PC	5
PC(44:3)	PC	1
Cer(d18:2/24:0)	Cer	5
SM(d36:1)	SM	5
PC(43:4e)	PC	1
CerP(d18:1/30:1)	CerP	3
PC(42:2)	PC	1
PC(18:0p/22:6)	PC	9
PC(16:0/24:6)	PC	2
PE(18:1/18:2)	PE	8
PS(38:5)	PS	8
PC(16:0e/16:1)	PC	2
CerG1(d18:1/24:0)	CerG1	3
PE(18:1p/22:6)	PE	3
PC(16:0p/18:2)	PC	2
Cer(d18:0/24:1)	Cer	5
PI(18:0/22:4)	PI	9
Cer(d18:0/22:0)	Cer	11
PC(18:1/20:3)	PC	8
PC(18:1p/20:4)	PC	2
PE(16:0e/22:6)	PE	2
PC(16:0e/20:4)	PC	2
PC(18:1p/18:2)	PC	2
PC(20:1p/22:6)	PC	2
PC(38:0e)	PC	2
PC(42:2e)	PC	4
GM3(d42:3)	GM3	5
Cer(d18:2/26:0)	Cer	5
Cer(d24:0/O-18:0)	Cer	3
PA(38:1e)	PA	6
PC(40:1e)	PC	4
GM3(d40:2)	GM3	1
PC(18:1/22:5)	PC	4
PE(16:0/22:5)	PE	8
PC(44:3p)(rep)	PC	11
PE(36:4)	PE	2
PC(44:2p)	PC	4
PG(46:2)(rep)	PG	1
PG(46:1)	PG	1
PE(16:0p/20:4)(rep)	PE	3
PE(16:0/20:3)	PE	8
PS(38:6p)	PS	3
PC(16:0e/22:5)	PC	2
PC(18:0p/20:4)	PC	2
PE(18:0p/22:6)	PE	2
PI(18:0/18:1)	PI	6
Cer(d22:0/O-18:0)	Cer	9
Cer(d18:1/24:2)	Cer	7
PE(16:0/20:4)	PE	8
LPC(18:4)	LPC	8
LPI(18:2)	LPI	8
FA(20:5)	FA	8
LPC(18:0e)	LPC	10
LPC(20:0p)	LPC	6
OAHFA(44:11)	OAHFA	9
LdMePE(18:0)	LdMePE	10
CerG2GNAc1(d36:1)	CerG2GNAc1	10
OAHFA(32:1)	OAHFA	7
LPC(20:0)	LPC	10
LPC(22:3)	LPC	3
LPC(22:1)	LPC	6
FA(20:4)	FA	7
LPC(20:1)	LPC	6
OAHFA(40:7)	OAHFA	7
OAHFA(42:10)	OAHFA	7
FA(22:5)	FA	5
OAHFA(36:3)	OAHFA	5
OAHFA(38:6)	OAHFA	5
OAHFA(40:5)	OAHFA	5
PC(42:1)	PC	6
PC(46:4)	PC	10
PC(20:1p/20:4)	PC	3
PC(16:0/22:4)	PC	3
PC(16:0/16:0)	PC	5
Cer(d18:1/24:0)	Cer	3
PE(18:1p/20:4)	PE	3
PC(44:2)	PC	3
PC(18:0/22:6)	PC	9
PC(16:0p/22:5)	PC	2
PS(18:0/18:1)	PS	7
PE(16:0p/18:2)(rep)	PE	2
PC(16:0p/20:3)	PC	1
PI(18:0/20:2)	PI	3
PI(20:0/20:4)	PI	1
PE(16:0e/20:4)	PE	2
PE(18:1p/18:2)	PE	2
SM(d40:3)	SM	5
PE(18:1p/22:5)	PE	2
PC(20:1/22:6)	PC	4
PG(46:1)(rep)	PG	11
PC(18:0p/18:2)	PC	1
PE(18:0/18:3)	PE	8
PE(42:2p)(rep)	PE	1
PE(44:2p)	PE	11
Cer(d18:0/24:0)	Cer	2
PG(48:2)	PG	1
Cer(d20:2/26:0)	Cer	5
PG(18:0/18:1)	PG	9
PE(16:0e/22:5)	PE	2
dMePE(38:6p)	dMePE	2
PC(42:1e)	PC	8
SM(d38:2)	SM	1
dMePE(16:0/18:1)	dMePE	8
PC(16:0/18:1)	PC	8
PE(34:2e)	PE	1
PC(16:0p/22:4)	PC	2
PC(16:0e/20:3)	PC	2
SM(d36:0)	SM	8
PC(42:0)	PC	10
dMePE(18:0/20:4)	dMePE	2
PC(18:0/20:4)	PC	2
PC(18:1/18:1)	PC	8
PE(18:0p/20:5)	PE	2
PE(18:0/22:6)	PE	7
PE(18:0p/18:2)	PE	4
PC(18:0p/22:5)	PC	2
PE(36:3p)	PE	2
PC(18:0p/20:3)	PC	11
PC(18:0/22:5)	PC	3
Cer(d18:1/26:0)	Cer	11
PS(38:2e)	PS	2
PE(16:0/18:1)	PE	8
dMePE(18:0/18:2)	dMePE	1
PA(26:2/20:4)	PA	1
PE(40:6p)	PE	2
PC(16:0p/16:0)	PC	11
Cer(d20:0/24:0)	Cer	4
PC(20:1/18:2)	PC	4
PC(16:1p/18:0)	PC	2
PC(16:0e/18:2)	PC	2
dMePE(16:0/20:4)	dMePE	7
PE(18:0/20:4)	PE	8
PS(40:6)	PS	8
CL(22:3/18:0/18:0/20:4)	CL	7
PE(18:1/18:1)	PE	8
PG(46:1)(rep)(rep)	PG	7
PC(16:0e/22:4)	PC	3
PE(18:0/22:5)	PE	8
GM3(d42:2)	GM3	5
Co(Q10)	Co	2
PC(18:0e/22:6)	PC	3
GM3(d40:1)	GM3	11
PC(16:0e/16:0)	PC	11
PC(20:0p/22:6)	PC	3
PC(16:0p/18:1)	PC	1
PS(38:4)	PS	8
PC(18:0p/22:4)	PC	10
PE(16:0p/22:4)(rep)	PE	9
PE(18:0p/22:6)(rep)	PE	3
dMePE(18:0/20:3)	dMePE	6
PC(18:0p/16:0)	PC	4
PC(16:0e/18:1)	PC	4
PC(20:1/20:3)	PC	4
PE(20:1p/22:6)	PE	2
PC(18:0/20:3)	PC	10
DG(34:2p)	DG	8
PE(18:1p/22:4)	PE	5
ChE(20:5)	ChE	4
PE(38:4e)(rep)(rep)	PE	4
PC(16:0e/20:2)	PC	4
PC(18:0p/18:1)	PC	4
PE(18:0e/22:6)	PE	1
PC(18:0e/20:4)	PC	2
PE(16:0p/18:1)(rep)	PE	1
PC(18:0e/22:5)	PC	2
PC(20:0p/20:4)	PC	2
PE(18:0/22:5)(rep)	PE	7
PS(40:5)	PS	8
PE(18:0/20:3)	PE	8
ChE(22:6)	ChE	3
PE(18:0p/20:4)	PE	3
SM(d40:2)	SM	5
DG(34:2p)(rep)	DG	5
PC(18:0/22:4)	PC	9
PE(34:0p)	PE	11
PE(18:0p/22:5)	PE	3
PC(18:0e/18:2)	PC	1
ChE(18:3)	ChE	5
PE(18:0p/18:2)(rep)	PE	1
PE(34:1e)	PE	11
PC(20:0p/18:2)	PC	11
PC(20:0/20:4)	PC	1
PC(18:0/16:0)	PC	10
ChE(20:4)	ChE	1
ChE(22:4)	ChE	11
PE(18:0e/20:4)	PE	2
PE(40:5e)(rep)	PE	2
dMePE(18:0/18:1)	dMePE	7
PC(18:0/18:1)	PC	7
PE(18:0/22:4)	PE	7
PE(18:0e/18:2)	PE	5
ChE(20:3)	ChE	11
PC(20:1/18:1)	PC	10
ChE(18:2)	ChE	11
PC(18:0e/20:3)	PC	2
PE(18:0p/22:5)(rep)	PE	2
SM(d38:0)	SM	4
PMe(50:3)	PMe	5
PE(18:0p/20:3)	PE	3
PE(18:0/18:1)	PE	8
PS(38:3)	PS	8
DG(32:1p)	DG	7
DG(34:1e)	DG	8
GM3(d42:1)	GM3	1
PE(20:0/20:4)	PE	10
PE(18:0e/22:5)	PE	10
PC(18:0e/22:4)	PC	11
SM(d42:2)	SM	5
PMe(50:2)	PMe	7
ChE(18:1)	ChE	5
TG(18:1/18:1/18:2)	TG	10
PC(18:0e/16:0)	PC	9
PE(18:0p/22:4)	PE	10
PE(20:0p/22:6)	PE	2
TG(16:0/18:1/18:2)	TG	8
TG(20:0/18:1/18:2)	TG	7
TG(20:0/18:1/18:1)	TG	7
DG(34:1e)(rep)	DG	7
TG(18:0/16:0/18:1)	TG	6
TG(20:0/16:0/16:0)	TG	6
TG(18:0/18:1/18:1)	TG	7
TG(18:0/16:0/16:0)	TG	6
TG(18:1/18:2/22:1)	TG	7
TG(16:0/18:1/18:1)	TG	7
TG(18:1/18:1/22:1)	TG	8
TG(18:1/18:1/18:1)	TG	8
TG(24:0/18:2/18:2)	TG	8
PC(18:0e/18:1)	PC	11
TG(16:0e/16:0/18:1)	TG	9
TG(16:0e/18:0/18:1)	TG	9
TG(16:0p/18:0/18:0)	TG	9
TG(18:0e/18:1/18:2)	TG	8
PC(20:0e/22:5)	PC	1
TG(16:0e/16:0/16:0)	TG	3
PE(18:0e/22:4)	PE	8
PC(20:0e/20:4)	PC	1
TG(18:0e/16:0/18:2)	TG	6
TG(18:0p/16:0/18:1)	TG	6
TG(20:1p/16:0/18:1)	TG	8
DG(54:2)	DG	6
TG(18:1p/18:0/18:0)	TG	6
TG(18:1/20:4/24:1)	TG	10
PE(18:0p/18:1)	PE	3
TG(18:1/18:1/22:0)	TG	7
PA(44:2e)	PA	5
TG(18:1/18:2/24:1)	TG	8
TG(16:0/18:1/18:1)(rep)	TG	8
TG(18:0/18:0/18:1)	TG	6
TG(18:0/18:1/20:0)	TG	6
TG(18:0/16:0/18:0)	TG	6
TG(18:1/18:2/22:0)	TG	7
TG(18:1/18:1/24:1)	TG	8
SM(d40:1)	SM	2
dMePE(40:5p)	dMePE	9
TG(18:1/18:1/18:1)(rep)	TG	7
PE(36:1e)	PE	5
TG(20:1p/18:0/18:0)	TG	10
PC(18:0/20:1)	PC	7
TG(18:0e/16:0/18:1)	TG	9
TG(18:0e/18:0/18:1)	TG	9
TG(18:0p/18:0/18:0)	TG	9
TG(60:4e)	TG	1
TG(16:0e/16:0/18:0)	TG	3
TG(60:4p)	TG	11
SM(d44:3)	SM	4
TG(18:0e/18:1/18:1)	TG	9
TG(18:0p/18:0/18:1)	TG	2
TG(20:0e/18:1/18:2)	TG	4
TG(16:0e/20:1/20:1)	TG	10
TG(58:4e)	TG	4
TG(58:3p)	TG	5
TG(18:1/20:4/24:0)	TG	8
PA(44:2e)(rep)	PA	2
TG(26:1/18:1/18:2)	TG	5
TG(16:0/16:0/22:0)	TG	8
TG(18:1/18:1/24:0)	TG	8
TG(20:1/18:1/24:1)	TG	8
TG(16:0/18:1/18:1)(rep)(rep)	TG	9
TG(16:0/18:1/22:0)	TG	6
TG(18:1/18:1/22:0)(rep)	TG	8
TG(18:0/18:0/22:1)	TG	7
TG(60:3p)	TG	4
TG(20:0p/18:0/18:1)	TG	11
TG(58:2e)	TG	4
TG(20:0e/18:1/18:1)	TG	3
TG(20:0p/16:0/18:0)	TG	3
TG(20:0e/16:0/18:1)	TG	3
TG(20:0p/18:0/18:0)	TG	2
TG(58:3e)	TG	11
TG(58:2p)	TG	11
SM(d40:0)	SM	5
PC(22:0/18:2)	PC	1
TG(26:1/18:1/18:1)	TG	8
TG(26:1/18:0/18:1)	TG	8
TG(16:0/18:1/24:0)	TG	6
TG(18:1/18:1/24:0)(rep)	TG	8
TG(18:0/18:0/24:1)	TG	7
TG(16:0/16:0/24:0)	TG	4
SM(d44:2)	SM	8
TG(60:3e)	TG	5
TG(56:1e)	TG	2
TG(58:2e)(rep)	TG	11
TG(26:0/18:1/18:1)	TG	8
TG(18:0/18:1/24:0)	TG	7
TG(18:0/16:0/24:0)	TG	4
TG(60:2e)	TG	11
TG(18:1/22:0/22:0)	TG	7
dMePE(20:0p/20:4)	dMePE	3
SM(d44:2)(rep)	SM	5
SM(d42:1)	SM	2
SM(d42:0)	SM	2
PC(24:0/18:2)	PC	2
SM(d44:1)	SM	3
dMePE(52:5)	dMePE	3
TG(16:0/16:1/18:1)	TG	4
PE(34:2e)(rep)	PE	11
TG(16:0/16:0/18:1)	TG	4
TG(16:0/16:0/16:0)	TG	11
LPC(20:0e)	LPC	9
FA(22:5)(rep)	FA	7
LPC(18:0)	LPC	9
OAHFA(34:2)	OAHFA	8
LPC(22:0)	LPC	2
LPC(24:1)	LPC	6
OAHFA(36:1)	OAHFA	8
OAHFA(38:4)	OAHFA	8
OAHFA(40:4)	OAHFA	8
LPC(26:1)	LPC	7
GM3(O-d34:1锛?	GM3	5
CerG2(d16:1/16:0)	CerG2	1
OAHFA(38:2)	OAHFA	6
CerG2(d18:2/16:0)	CerG2	3
CerG3GNAc1(d34:1)	CerG3GNAc1	2
CerG2(d18:1/16:0	CerG2	7
LPC(26:0)	LPC	6
CerG3(d18:1/16:0)	CerG3	5
CerG2(d18:1/16:0)	CerG2	1
phSM(d42:2)	phSM	10
PC(34:3)	PC	8
PC(40:6)	PC	7
PC(42:9)	PC	7
PC(42:8)	PC	9
PC(34:3p)	PC	1
PC(32:1)	PC	8
PC(34:4)	PC	8
PC(38:7)	PC	5
PC(36:4)	PC	1
PC(40:6p)	PC	1
PC(38:6p)	PC	2
PC(34:2)	PC	4
PC(38:7)(rep)	PC	11
PC(40:7p)	PC	2
PC(36:3)	PC	4
PC(38:6)	PC	5
PC(42:7)	PC	1
PC(38:6e)	PC	3
PC(40:7)	PC	7
PC(42:10)	PC	7
PC(40:8)	PC	10
PC(40:6)(rep)	PC	3
PC(40:6p)(rep)(rep)	PC	9
PC(38:5)	PC	10
PC(40:7)(rep)(rep)	PC	5
PC(38:4)	PC	1
PC(36:4p)	PC	2
PC(40:6)(rep)(rep)	PC	8
PC(40:7)(rep)(rep)(rep)	PC	8
PC(42:7p)	PC	2
PC(38:6e)(rep)	PC	2
PC(34:2p)	PC	2
PC(36:5p)	PC	2
PC(36:4e)	PC	2
PC(38:6p)(rep)	PC	3
PC(38:4p)	PC	3
PC(40:7p)(rep)	PC	3
PC(40:6p)(rep)(rep)(rep)	PC	2
PC(40:7)(rep)(rep)(rep)(rep)	PC	7
PC(40:6)(rep)(rep)(rep)	PC	10
PC(42:9)(rep)	PC	10
PC(42:8)(rep)	PC	10
PC(40:6e)	PC	1

## Sheet: Differential amino acids
AminoAcid(short)	AminoAcids	Area	Sample Name	Group
Abu	α-amino-n-buTyrosineic acid	2789280	BH_02	Health
Abu	α-amino-n-buTyrosineic acid	6851272	BH_03	Health
Abu	α-amino-n-buTyrosineic acid	4881784	BH_04	Health
Abu	α-amino-n-buTyrosineic acid	3156598	BH_05	Health
Abu	α-amino-n-buTyrosineic acid	2591920	BH_07	Health
Abu	α-amino-n-buTyrosineic acid	3874347	BH_08	Health
Abu	α-amino-n-buTyrosineic acid	2576669	BH_06	Health
Abu	α-amino-n-buTyrosineic acid	1844791	BH_09	Health
Abu	α-amino-n-buTyrosineic acid	2464763	BH_10	Health
Abu	α-amino-n-buTyrosineic acid	1983222	BH_11	Health
Abu	α-amino-n-buTyrosineic acid	3196870	BH_12	Health
Abu	α-amino-n-buTyrosineic acid	3169080	BH_13	Health
Abu	α-amino-n-buTyrosineic acid	4055437	BH_14	Health
Abu	α-amino-n-buTyrosineic acid	1991999	AA_L61	Health
Abu	α-amino-n-buTyrosineic acid	2487563	AA_L62	Health
Abu	α-amino-n-buTyrosineic acid	733046	AA_L63	Health
Abu	α-amino-n-buTyrosineic acid	2174447	AA_L64	Health
Abu	α-amino-n-buTyrosineic acid	1835836	AA_L65	Health
Abu	α-amino-n-buTyrosineic acid	1142112	AA_L66	Health
Abu	α-amino-n-buTyrosineic acid	1720157	AA_L11	severe
Abu	α-amino-n-buTyrosineic acid	1381260	AA_L12	mild
Abu	α-amino-n-buTyrosineic acid	1836011	AA_L13	severe
Abu	α-amino-n-buTyrosineic acid	1548630	AA_L14	mild
Abu	α-amino-n-buTyrosineic acid	736366	AA_L15	mild
Abu	α-amino-n-buTyrosineic acid	1023003	AA_L16	mild
Abu	α-amino-n-buTyrosineic acid	520753	AA_L17	mild
Abu	α-amino-n-buTyrosineic acid	1549602	AA_L18	severe
Abu	α-amino-n-buTyrosineic acid	1187186	AA_L19	severe
Abu	α-amino-n-buTyrosineic acid	685717	AA_L20	severe
Abu	α-amino-n-buTyrosineic acid	2051933	AA_L21	severe
Abu	α-amino-n-buTyrosineic acid	622986	AA_L22	severe
Abu	α-amino-n-buTyrosineic acid	964034	AA_L23	severe
Abu	α-amino-n-buTyrosineic acid	968775	AA_L24	severe
Abu	α-amino-n-buTyrosineic acid	1461468	AA_L25	mild
Abu	α-amino-n-buTyrosineic acid	677090	AA_L26	mild
Abu	α-amino-n-buTyrosineic acid	423621	AA_L27	mild
Abu	α-amino-n-buTyrosineic acid	1102529	AA_L28	mild
Abu	α-amino-n-buTyrosineic acid	250688	AA_L29	severe
Abu	α-amino-n-buTyrosineic acid	1595412	AA_L30	mild
Abu	α-amino-n-buTyrosineic acid	521824	AA_L32	severe
Abu	α-amino-n-buTyrosineic acid	859356	AA_L33	mild
Abu	α-amino-n-buTyrosineic acid	698039	AA_L34	severe
Abu	α-amino-n-buTyrosineic acid	1922903	AA_L35	severe
Abu	α-amino-n-buTyrosineic acid	1673744	AA_L36	severe
Abu	α-amino-n-buTyrosineic acid	1458458	AA_L37	mild
Abu	α-amino-n-buTyrosineic acid	646830	AA_L38	mild
Abu	α-amino-n-buTyrosineic acid	2477866	AA_L39	severe
Abu	α-amino-n-buTyrosineic acid	1041013	AA_L41	severe
Abu	α-amino-n-buTyrosineic acid	1210909	AA_L42	mild
Abu	α-amino-n-buTyrosineic acid	2277351	AA_L43	mild
Abu	α-amino-n-buTyrosineic acid	684323	AA_L44	severe
Abu	α-amino-n-buTyrosineic acid	1620831	AA_L45	mild
Abu	α-amino-n-buTyrosineic acid	1359214	AA_L47	severe
Abu	α-amino-n-buTyrosineic acid	1580389	AA_L48	severe
Abu	α-amino-n-buTyrosineic acid	511957	AA_L49	mild
Abu	α-amino-n-buTyrosineic acid	736316	AA_L50	severe
Abu	α-amino-n-buTyrosineic acid	1223383	AA_L51	mild
Abu	α-amino-n-buTyrosineic acid	2504486	AA_L53	severe
Abu	α-amino-n-buTyrosineic acid	1489099	AA_L52	severe
Abu	α-amino-n-buTyrosineic acid	1621012	AA_L54	severe
Abu	α-amino-n-buTyrosineic acid	2448123	AA_L55	mild
Abu	α-amino-n-buTyrosineic acid	1743236	AA_L56	mild
Abu	α-amino-n-buTyrosineic acid	167983	AA_L57	mild
Abu	α-amino-n-buTyrosineic acid	1160824	AA_L59	mild
Abu	α-amino-n-buTyrosineic acid	1512804	AA_L60	severe
Abu	α-amino-n-buTyrosineic acid	1594625	AA_L48	severe
Ser	L-serine	1146575	BH_02	Health
Ser	L-serine	1577129	BH_03	Health
Ser	L-serine	1024178	BH_04	Health
Ser	L-serine	1073798	BH_05	Health
Ser	L-serine	1209856	BH_07	Health
Ser	L-serine	1078273	BH_08	Health
Ser	L-serine	924347	BH_06	Health
Ser	L-serine	940753	BH_09	Health
Ser	L-serine	1053821	BH_10	Health
Ser	L-serine	829570	BH_11	Health
Ser	L-serine	1021336	BH_12	Health
Ser	L-serine	713758	BH_13	Health
Ser	L-serine	1190698	BH_14	Health
Ser	L-serine	319842	AA_L61	Health
Ser	L-serine	285893	AA_L62	Health
Ser	L-serine	162691	AA_L63	Health
Ser	L-serine	424231	AA_L64	Health
Ser	L-serine	354638	AA_L65	Health
Ser	L-serine	172850	AA_L66	Health
Ser	L-serine	221007	AA_L11	severe
Ser	L-serine	308690	AA_L12	mild
Ser	L-serine	297472	AA_L13	severe
Ser	L-serine	312915	AA_L14	mild
Ser	L-serine	280930	AA_L15	mild
Ser	L-serine	242775	AA_L16	mild
Ser	L-serine	148863	AA_L17	mild
Ser	L-serine	201123	AA_L18	severe
Ser	L-serine	161951	AA_L19	severe
Ser	L-serine	154579	AA_L20	severe
Ser	L-serine	254576	AA_L21	severe
Ser	L-serine	106980	AA_L22	severe
Ser	L-serine	689709	AA_L23	severe
Ser	L-serine	173449	AA_L24	severe
Ser	L-serine	448821	AA_L25	mild
Ser	L-serine	158358	AA_L26	mild
Ser	L-serine	137132	AA_L27	mild
Ser	L-serine	276604	AA_L28	mild
Ser	L-serine	55510	AA_L29	severe
Ser	L-serine	359467	AA_L30	mild
Ser	L-serine	91842	AA_L32	severe
Ser	L-serine	172069	AA_L33	mild
Ser	L-serine	140733	AA_L34	severe
Ser	L-serine	245872	AA_L35	severe
Ser	L-serine	353010	AA_L36	severe
Ser	L-serine	270139	AA_L37	mild
Ser	L-serine	170834	AA_L38	mild
Ser	L-serine	277457	AA_L39	severe
Ser	L-serine	283935	AA_L41	severe
Ser	L-serine	641270	AA_L42	mild
Ser	L-serine	347942	AA_L43	mild
Ser	L-serine	155739	AA_L44	severe
Ser	L-serine	262417	AA_L45	mild
Ser	L-serine	171916	AA_L47	severe
Ser	L-serine	189701	AA_L48	severe
Ser	L-serine	134953	AA_L49	mild
Ser	L-serine	69841	AA_L50	severe
Ser	L-serine	259704	AA_L51	mild
Ser	L-serine	331625	AA_L53	severe
Ser	L-serine	181479	AA_L52	severe
Ser	L-serine	335911	AA_L54	severe
Ser	L-serine	454325	AA_L55	mild
Ser	L-serine	281194	AA_L56	mild
Ser	L-serine	33183	AA_L57	mild
Ser	L-serine	272317	AA_L59	mild
Ser	L-serine	256380	AA_L60	severe
Ser	L-serine	189701	AA_L48	severe
Pro	L-proline	256350	BH_02	Health	L-valine	1750668	BH_02	Health
Pro	L-proline	188396	BH_03	Health	L-valine	2397040	BH_03	Health
Pro	L-proline	220690	BH_04	Health	L-valine	1710514	BH_04	Health
Pro	L-proline	130495	BH_05	Health	L-valine	897285	BH_05	Health
Pro	L-proline	75974	BH_07	Health	L-valine	719204	BH_07	Health
Pro	L-proline	87940	BH_08	Health	L-valine	737514	BH_08	Health
Pro	L-proline	147374	BH_06	Health	L-valine	825714	BH_06	Health
Pro	L-proline	211624	BH_09	Health	L-valine	629027	BH_09	Health
Pro	L-proline	141439	BH_10	Health	L-valine	707064	BH_10	Health
Pro	L-proline	59023	BH_11	Health	L-valine	801470	BH_11	Health
Pro	L-proline	141338	BH_12	Health	L-valine	1076330	BH_12	Health
Pro	L-proline	158779	BH_13	Health	L-valine	705851	BH_13	Health
Pro	L-proline	124140	BH_14	Health	L-valine	947754	BH_14	Health
Pro	L-proline	164774	AA_L61	Health	L-valine	284295	AA_L61	Health
Pro	L-proline	186224	AA_L62	Health	L-valine	294214	AA_L62	Health
Pro	L-proline	70948	AA_L63	Health	L-valine	203677	AA_L63	Health
Pro	L-proline	214178	AA_L64	Health	L-valine	182014	AA_L64	Health
Pro	L-proline	176086	AA_L65	Health	L-valine	157217	AA_L65	Health
Pro	L-proline	72800	AA_L66	Health	L-valine	172837	AA_L66	Health
Pro	L-proline	108719	AA_L11	severe	L-valine	148354	AA_L11	severe
Pro	L-proline	200767	AA_L12	mild	L-valine	220168	AA_L12	mild
Pro	L-proline	229059	AA_L13	severe	L-valine	225091	AA_L13	severe
Pro	L-proline	348399	AA_L14	mild	L-valine	227881	AA_L14	mild
Pro	L-proline	118702	AA_L15	mild	L-valine	219915	AA_L15	mild
Pro	L-proline	123153	AA_L16	mild	L-valine	236873	AA_L16	mild
Pro	L-proline	55946	AA_L17	mild	L-valine	210386	AA_L17	mild
Pro	L-proline	122454	AA_L18	severe	L-valine	142967	AA_L18	severe
Pro	L-proline	47609	AA_L19	severe	L-valine	154932	AA_L19	severe
Pro	L-proline	56800	AA_L20	severe	L-valine	130804	AA_L20	severe
Pro	L-proline	140085	AA_L21	severe	L-valine	142115	AA_L21	severe
Pro	L-proline	58774	AA_L22	severe	L-valine	95207	AA_L22	severe
Pro	L-proline	11295	AA_L23	severe	L-valine	38815	AA_L23	severe
Pro	L-proline	64424	AA_L24	severe	L-valine	84856	AA_L24	severe
Pro	L-proline	273327	AA_L25	mild	L-valine	369380	AA_L25	mild
Pro	L-proline	70676	AA_L26	mild	L-valine	140478	AA_L26	mild
Pro	L-proline	47720	AA_L27	mild	L-valine	88830	AA_L27	mild
Pro	L-proline	141160	AA_L28	mild	L-valine	299660	AA_L28	mild
Pro	L-proline	67782	AA_L29	severe	L-valine	623575	AA_L29	severe
Pro	L-proline	129574	AA_L30	mild	L-valine	245217	AA_L30	mild
Pro	L-proline	53413	AA_L32	severe	L-valine	199904	AA_L32	severe
Pro	L-proline	74414	AA_L33	mild	L-valine	201375	AA_L33	mild
Pro	L-proline	66230	AA_L34	severe	L-valine	178115	AA_L34	severe
Pro	L-proline	184636	AA_L35	severe	L-valine	182407	AA_L35	severe
Pro	L-proline	99270	AA_L36	severe	L-valine	277117	AA_L36	severe
Pro	L-proline	67360	AA_L37	mild	L-valine	191943	AA_L37	mild
Pro	L-proline	103601	AA_L38	mild	L-valine	144879	AA_L38	mild
Pro	L-proline	149078	AA_L39	severe	L-valine	366541	AA_L39	severe
Pro	L-proline	122781	AA_L41	severe	L-valine	193321	AA_L41	severe
Pro	L-proline	315896	AA_L42	mild	L-valine	536805	AA_L42	mild
Pro	L-proline	137294	AA_L43	mild	L-valine	218188	AA_L43	mild
Pro	L-proline	110326	AA_L44	severe	L-valine	173094	AA_L44	severe
Pro	L-proline	236517	AA_L45	mild	L-valine	218041	AA_L45	mild
Pro	L-proline	141506	AA_L47	severe	L-valine	181296	AA_L47	severe
Pro	L-proline	122395	AA_L48	severe	L-valine	271841	AA_L48	severe
Pro	L-proline	61582	AA_L49	mild	L-valine	210464	AA_L49	mild
Pro	L-proline	45195	AA_L50	severe	L-valine	339369	AA_L50	severe
Pro	L-proline	199112	AA_L51	mild	L-valine	139788	AA_L51	mild
Pro	L-proline	279981	AA_L53	severe	L-valine	205244	AA_L53	severe
Pro	L-proline	154676	AA_L52	severe	L-valine	274495	AA_L52	severe
Pro	L-proline	257455	AA_L54	severe	L-valine	235482	AA_L54	severe
Pro	L-proline	199273	AA_L55	mild	L-valine	189248	AA_L55	mild
Pro	L-proline	402312	AA_L56	mild	L-valine	155708	AA_L56	mild
Pro	L-proline	52938	AA_L57	mild	L-valine	124822	AA_L57	mild
Pro	L-proline	135875	AA_L59	mild	L-valine	282881	AA_L59	mild
Pro	L-proline	226834	AA_L60	severe	L-valine	239028	AA_L60	severe
Pro	L-proline	108445	AA_L48	severe	L-valine	271028	AA_L48	severe
Val	L-valine	1750668	BH_02	Health
Val	L-valine	2397040	BH_03	Health
Val	L-valine	1710514	BH_04	Health
Val	L-valine	897285	BH_05	Health
Val	L-valine	719204	BH_07	Health
Val	L-valine	737514	BH_08	Health
Val	L-valine	825714	BH_06	Health
Val	L-valine	629027	BH_09	Health
Val	L-valine	707064	BH_10	Health
Val	L-valine	801470	BH_11	Health
Val	L-valine	1076330	BH_12	Health
Val	L-valine	705851	BH_13	Health
Val	L-valine	947754	BH_14	Health
Val	L-valine	284295	AA_L61	Health
Val	L-valine	294214	AA_L62	Health
Val	L-valine	203677	AA_L63	Health
Val	L-valine	182014	AA_L64	Health
Val	L-valine	157217	AA_L65	Health
Val	L-valine	172837	AA_L66	Health
Val	L-valine	148354	AA_L11	severe
Val	L-valine	220168	AA_L12	mild
Val	L-valine	225091	AA_L13	severe
Val	L-valine	227881	AA_L14	mild
Val	L-valine	219915	AA_L15	mild
Val	L-valine	236873	AA_L16	mild
Val	L-valine	210386	AA_L17	mild
Val	L-valine	142967	AA_L18	severe
Val	L-valine	154932	AA_L19	severe
Val	L-valine	130804	AA_L20	severe
Val	L-valine	142115	AA_L21	severe
Val	L-valine	95207	AA_L22	severe
Val	L-valine	38815	AA_L23	severe
Val	L-valine	84856	AA_L24	severe
Val	L-valine	369380	AA_L25	mild
Val	L-valine	140478	AA_L26	mild
Val	L-valine	88830	AA_L27	mild
Val	L-valine	299660	AA_L28	mild
Val	L-valine	623575	AA_L29	severe
Val	L-valine	245217	AA_L30	mild
Val	L-valine	199904	AA_L32	severe
Val	L-valine	201375	AA_L33	mild
Val	L-valine	178115	AA_L34	severe
Val	L-valine	182407	AA_L35	severe
Val	L-valine	277117	AA_L36	severe
Val	L-valine	191943	AA_L37	mild
Val	L-valine	144879	AA_L38	mild
Val	L-valine	366541	AA_L39	severe
Val	L-valine	193321	AA_L41	severe
Val	L-valine	536805	AA_L42	mild
Val	L-valine	218188	AA_L43	mild
Val	L-valine	173094	AA_L44	severe
Val	L-valine	218041	AA_L45	mild
Val	L-valine	181296	AA_L47	severe
Val	L-valine	271841	AA_L48	severe
Val	L-valine	210464	AA_L49	mild
Val	L-valine	339369	AA_L50	severe
Val	L-valine	139788	AA_L51	mild
Val	L-valine	205244	AA_L53	severe
Val	L-valine	274495	AA_L52	severe
Val	L-valine	235482	AA_L54	severe
Val	L-valine	189248	AA_L55	mild
Val	L-valine	155708	AA_L56	mild
Val	L-valine	124822	AA_L57	mild
Val	L-valine	282881	AA_L59	mild
Val	L-valine	239028	AA_L60	severe
Val	L-valine	271028	AA_L48	severe
Thr	L-threonine	4306496	BH_02	Health
Thr	L-threonine	8271558	BH_03	Health
Thr	L-threonine	5442728	BH_04	Health
Thr	L-threonine	3132486	BH_05	Health
Thr	L-threonine	5497606	BH_07	Health
Thr	L-threonine	4861502	BH_08	Health
Thr	L-threonine	3219864	BH_06	Health
Thr	L-threonine	4324220	BH_09	Health
Thr	L-threonine	6090467	BH_10	Health
Thr	L-threonine	2872511	BH_11	Health
Thr	L-threonine	4932560	BH_12	Health
Thr	L-threonine	3637747	BH_13	Health
Thr	L-threonine	6666428	BH_14	Health
Thr	L-threonine	2169313	AA_L61	Health
Thr	L-threonine	1972544	AA_L62	Health
Thr	L-threonine	566318	AA_L63	Health
Thr	L-threonine	3115849	AA_L64	Health
Thr	L-threonine	1656754	AA_L65	Health
Thr	L-threonine	1039724	AA_L66	Health
Thr	L-threonine	1635922	AA_L11	severe
Thr	L-threonine	2431654	AA_L12	mild
Thr	L-threonine	3007746	AA_L13	severe
Thr	L-threonine	1724691	AA_L14	mild
Thr	L-threonine	1246743	AA_L15	mild
Thr	L-threonine	1689227	AA_L16	mild
Thr	L-threonine	997888	AA_L17	mild
Thr	L-threonine	2764776	AA_L18	severe
Thr	L-threonine	1288562	AA_L19	severe
Thr	L-threonine	1096149	AA_L20	severe
Thr	L-threonine	2815306	AA_L21	severe
Thr	L-threonine	846112	AA_L22	severe
Thr	L-threonine	1881576	AA_L23	severe
Thr	L-threonine	1081771	AA_L24	severe
Thr	L-threonine	2757913	AA_L25	mild
Thr	L-threonine	800456	AA_L26	mild
Thr	L-threonine	679730	AA_L27	mild
Thr	L-threonine	1947927	AA_L28	mild
Thr	L-threonine	375553	AA_L29	severe
Thr	L-threonine	1908263	AA_L30	mild
Thr	L-threonine	611779	AA_L32	severe
Thr	L-threonine	1082433	AA_L33	mild
Thr	L-threonine	1050842	AA_L34	severe
Thr	L-threonine	1427449	AA_L35	severe
Thr	L-threonine	1996986	AA_L36	severe
Thr	L-threonine	1020006	AA_L37	mild
Thr	L-threonine	1601574	AA_L38	mild
Thr	L-threonine	2117310	AA_L39	severe
Thr	L-threonine	1636384	AA_L41	severe
Thr	L-threonine	3872409	AA_L42	mild
Thr	L-threonine	1641796	AA_L43	mild
Thr	L-threonine	756041	AA_L44	severe
Thr	L-threonine	2096463	AA_L45	mild
Thr	L-threonine	1792492	AA_L47	severe
Thr	L-threonine	1510356	AA_L48	severe
Thr	L-threonine	658645	AA_L49	mild
Thr	L-threonine	491015	AA_L50	severe
Thr	L-threonine	1716078	AA_L51	mild
Thr	L-threonine	3317849	AA_L53	severe
Thr	L-threonine	2698919	AA_L52	severe
Thr	L-threonine	2625582	AA_L54	severe
Thr	L-threonine	2857711	AA_L55	mild
Thr	L-threonine	2091529	AA_L56	mild
Thr	L-threonine	105647	AA_L57	mild
Thr	L-threonine	1817792	AA_L59	mild
Thr	L-threonine	2108861	AA_L60	severe
Thr	L-threonine	1514158	AA_L48	severe
Asp	L-asparagine	1575298	BH_02	Health
Asp	L-asparagine	2834219	BH_03	Health
Asp	L-asparagine	3100807	BH_04	Health
Asp	L-asparagine	1741639	BH_05	Health
Asp	L-asparagine	2616554	BH_07	Health
Asp	L-asparagine	1052098	BH_08	Health
Asp	L-asparagine	2315766	BH_06	Health
Asp	L-asparagine	876501	BH_09	Health
Asp	L-asparagine	999765	BH_10	Health
Asp	L-asparagine	1219246	BH_11	Health
Asp	L-asparagine	2268396	BH_12	Health
Asp	L-asparagine	1427865	BH_13	Health
Asp	L-asparagine	3564629	BH_14	Health
Asp	L-asparagine	461863	AA_L61	Health
Asp	L-asparagine	352325	AA_L62	Health
Asp	L-asparagine	155727	AA_L63	Health
Asp	L-asparagine	315820	AA_L64	Health
Asp	L-asparagine	272291	AA_L65	Health
Asp	L-asparagine	361989	AA_L66	Health
Asp	L-asparagine	266640	AA_L11	severe
Asp	L-asparagine	377154	AA_L12	mild
Asp	L-asparagine	679338	AA_L13	severe
Asp	L-asparagine	443160	AA_L14	mild
Asp	L-asparagine	458616	AA_L15	mild
Asp	L-asparagine	352044	AA_L16	mild
Asp	L-asparagine	230173	AA_L17	mild
Asp	L-asparagine	501596	AA_L18	severe
Asp	L-asparagine	219441	AA_L19	severe
Asp	L-asparagine	284573	AA_L20	severe
Asp	L-asparagine	479321	AA_L21	severe
Asp	L-asparagine	293743	AA_L22	severe
Asp	L-asparagine	493692	AA_L23	severe
Asp	L-asparagine	474124	AA_L24	severe
Asp	L-asparagine	547471	AA_L25	mild
Asp	L-asparagine	159146	AA_L26	mild
Asp	L-asparagine	139270	AA_L27	mild
Asp	L-asparagine	315990	AA_L28	mild
Asp	L-asparagine	89209	AA_L29	severe
Asp	L-asparagine	506756	AA_L30	mild
Asp	L-asparagine	172178	AA_L32	severe
Asp	L-asparagine	206068	AA_L33	mild
Asp	L-asparagine	337219	AA_L34	severe
Asp	L-asparagine	438874	AA_L35	severe
Asp	L-asparagine	471986	AA_L36	severe
Asp	L-asparagine	284970	AA_L37	mild
Asp	L-asparagine	171918	AA_L38	mild
Asp	L-asparagine	345034	AA_L39	severe
Asp	L-asparagine	208752	AA_L41	severe
Asp	L-asparagine	806814	AA_L42	mild
Asp	L-asparagine	417557	AA_L43	mild
Asp	L-asparagine	280102	AA_L44	severe
Asp	L-asparagine	396609	AA_L45	mild
Asp	L-asparagine	454843	AA_L47	severe
Asp	L-asparagine	261013	AA_L48	severe
Asp	L-asparagine	90636	AA_L49	mild
Asp	L-asparagine	135462	AA_L50	severe
Asp	L-asparagine	242297	AA_L51	mild
Asp	L-asparagine	503722	AA_L53	severe
Asp	L-asparagine	375492	AA_L52	severe
Asp	L-asparagine	412945	AA_L54	severe
Asp	L-asparagine	427899	AA_L55	mild
Asp	L-asparagine	383031	AA_L56	mild
Asp	L-asparagine	60933	AA_L57	mild
Asp	L-asparagine	314401	AA_L59	mild
Asp	L-asparagine	276652	AA_L60	severe
Asp	L-asparagine	261013	AA_L48	severe
Lys	L-lysine	51834	BH_02	Health
Lys	L-lysine	88595	BH_03	Health
Lys	L-lysine	81358	BH_04	Health
Lys	L-lysine	47861	BH_05	Health
Lys	L-lysine	45890	BH_07	Health
Lys	L-lysine	73596	BH_08	Health
Lys	L-lysine	50444	BH_06	Health
Lys	L-lysine	61075	BH_09	Health
Lys	L-lysine	47013	BH_10	Health
Lys	L-lysine	40098	BH_11	Health
Lys	L-lysine	78914	BH_12	Health
Lys	L-lysine	49643	BH_13	Health
Lys	L-lysine	72656	BH_14	Health
Lys	L-lysine	19113	AA_L61	Health
Lys	L-lysine	11476	AA_L62	Health
Lys	L-lysine	9177	AA_L63	Health
Lys	L-lysine	12883	AA_L64	Health
Lys	L-lysine	13465	AA_L65	Health
Lys	L-lysine	10277	AA_L66	Health
Lys	L-lysine	9222	AA_L11	severe
Lys	L-lysine	4967	AA_L12	mild
Lys	L-lysine	20905	AA_L13	severe
Lys	L-lysine	13672	AA_L14	mild
Lys	L-lysine	8711	AA_L15	mild
Lys	L-lysine	11620	AA_L16	mild
Lys	L-lysine	12336	AA_L17	mild
Lys	L-lysine	8004	AA_L18	severe
Lys	L-lysine	7007	AA_L19	severe
Lys	L-lysine	8263	AA_L20	severe
Lys	L-lysine	3488	AA_L21	severe
Lys	L-lysine	8045	AA_L22	severe
Lys	L-lysine	17244	AA_L23	severe
Lys	L-lysine	11094	AA_L24	severe
Lys	L-lysine	16099	AA_L25	mild
Lys	L-lysine	6978	AA_L26	mild
Lys	L-lysine	9825	AA_L27	mild
Lys	L-lysine	13155	AA_L28	mild
Lys	L-lysine	26765	AA_L29	severe
Lys	L-lysine	10068	AA_L30	mild
Lys	L-lysine	13402	AA_L32	severe
Lys	L-lysine	7638	AA_L33	mild
Lys	L-lysine	10230	AA_L34	severe
Lys	L-lysine	13015	AA_L35	severe
Lys	L-lysine	12251	AA_L36	severe
Lys	L-lysine	13291	AA_L37	mild
Lys	L-lysine	10703	AA_L38	mild
Lys	L-lysine	23253	AA_L39	severe
Lys	L-lysine	20449	AA_L41	severe
Lys	L-lysine	26850	AA_L42	mild
Lys	L-lysine	15123	AA_L43	mild
Lys	L-lysine	19801	AA_L44	severe
Lys	L-lysine	7834	AA_L45	mild
Lys	L-lysine	7974	AA_L47	severe
Lys	L-lysine	15806	AA_L48	severe
Lys	L-lysine	11290	AA_L49	mild
Lys	L-lysine	19217	AA_L50	severe
Lys	L-lysine	5028	AA_L51	mild
Lys	L-lysine	20374	AA_L53	severe
Lys	L-lysine	15237	AA_L52	severe
Lys	L-lysine	20800	AA_L54	severe
Lys	L-lysine	12222	AA_L55	mild
Lys	L-lysine	7891	AA_L56	mild
Lys	L-lysine	10443	AA_L57	mild
Lys	L-lysine	13888	AA_L59	mild
Lys	L-lysine	25910	AA_L60	severe
Lys	L-lysine	12850	AA_L48	severe
Glu	L-glutamine	525070	BH_02	Health
Glu	L-glutamine	2333075	BH_03	Health
Glu	L-glutamine	1098888	BH_04	Health
Glu	L-glutamine	529811	BH_05	Health
Glu	L-glutamine	867309	BH_07	Health
Glu	L-glutamine	637773	BH_08	Health
Glu	L-glutamine	912250	BH_06	Health
Glu	L-glutamine	352708	BH_09	Health
Glu	L-glutamine	322824	BH_10	Health
Glu	L-glutamine	451497	BH_11	Health
Glu	L-glutamine	665174	BH_12	Health
Glu	L-glutamine	484923	BH_13	Health
Glu	L-glutamine	1580090	BH_14	Health
Glu	L-glutamine	364473	AA_L61	Health
Glu	L-glutamine	358608	AA_L62	Health
Glu	L-glutamine	91158	AA_L63	Health
Glu	L-glutamine	308178	AA_L64	Health
Glu	L-glutamine	274259	AA_L65	Health
Glu	L-glutamine	794955	AA_L66	Health
Glu	L-glutamine	250588	AA_L11	severe
Glu	L-glutamine	1603	AA_L12	mild
Glu	L-glutamine	690666	AA_L13	severe
Glu	L-glutamine	649351	AA_L14	mild
Glu	L-glutamine	294409	AA_L15	mild
Glu	L-glutamine	277603	AA_L16	mild
Glu	L-glutamine	161974	AA_L17	mild
Glu	L-glutamine	719289	AA_L18	severe
Glu	L-glutamine	252962	AA_L19	severe
Glu	L-glutamine	222732	AA_L20	severe
Glu	L-glutamine	284220	AA_L21	severe
Glu	L-glutamine	176651	AA_L22	severe
Glu	L-glutamine	123231	AA_L23	severe
Glu	L-glutamine	225269	AA_L24	severe
Glu	L-glutamine	481657	AA_L25	mild
Glu	L-glutamine	145618	AA_L26	mild
Glu	L-glutamine	133635	AA_L27	mild
Glu	L-glutamine	430705	AA_L28	mild
Glu	L-glutamine	137684	AA_L29	severe
Glu	L-glutamine	480743	AA_L30	mild
Glu	L-glutamine	186570	AA_L32	severe
Glu	L-glutamine	124073	AA_L33	mild
Glu	L-glutamine	188902	AA_L34	severe
Glu	L-glutamine	428198	AA_L35	severe
Glu	L-glutamine	817290	AA_L36	severe
Glu	L-glutamine	404387	AA_L37	mild
Glu	L-glutamine	109515	AA_L38	mild
Glu	L-glutamine	254547	AA_L39	severe
Glu	L-glutamine	183404	AA_L41	severe
Glu	L-glutamine	690458	AA_L42	mild
Glu	L-glutamine	212088	AA_L43	mild
Glu	L-glutamine	284036	AA_L44	severe
Glu	L-glutamine	392374	AA_L45	mild
Glu	L-glutamine	719780	AA_L47	severe
Glu	L-glutamine	136507	AA_L48	severe
Glu	L-glutamine	98268	AA_L49	mild
Glu	L-glutamine	64784	AA_L50	severe
Glu	L-glutamine	163949	AA_L51	mild
Glu	L-glutamine	500262	AA_L53	severe
Glu	L-glutamine	232364	AA_L52	severe
Glu	L-glutamine	535341	AA_L54	severe
Glu	L-glutamine	423988	AA_L55	mild
Glu	L-glutamine	374514	AA_L56	mild
Glu	L-glutamine	54100	AA_L57	mild
Glu	L-glutamine	458255	AA_L59	mild
Glu	L-glutamine	410051	AA_L60	severe
Glu	L-glutamine	143442	AA_L48	severe
Met	L-methionine	600016	BH_02	Health
Met	L-methionine	711570	BH_03	Health
Met	L-methionine	731423	BH_04	Health
Met	L-methionine	521521	BH_05	Health
Met	L-methionine	461362	BH_07	Health
Met	L-methionine	419335	BH_08	Health
Met	L-methionine	423625	BH_06	Health
Met	L-methionine	589598	BH_09	Health
Met	L-methionine	479447	BH_10	Health
Met	L-methionine	393706	BH_11	Health
Met	L-methionine	591877	BH_12	Health
Met	L-methionine	385363	BH_13	Health
Met	L-methionine	435375	BH_14	Health
Met	L-methionine	137361	AA_L61	Health
Met	L-methionine	153908	AA_L62	Health
Met	L-methionine	85987	AA_L63	Health
Met	L-methionine	92490	AA_L64	Health
Met	L-methionine	76592	AA_L65	Health
Met	L-methionine	80135	AA_L66	Health
Met	L-methionine	84746	AA_L11	severe
Met	L-methionine	95785	AA_L12	mild
Met	L-methionine	80531	AA_L13	severe
Met	L-methionine	76470	AA_L14	mild
Met	L-methionine	96638	AA_L15	mild
Met	L-methionine	94303	AA_L16	mild
Met	L-methionine	92655	AA_L17	mild
Met	L-methionine	61166	AA_L18	severe
Met	L-methionine	82637	AA_L19	severe
Met	L-methionine	57592	AA_L20	severe
Met	L-methionine	105460	AA_L21	severe
Met	L-methionine	70446	AA_L22	severe
Met	L-methionine	365449	AA_L23	severe
Met	L-methionine	77025	AA_L24	severe
Met	L-methionine	179840	AA_L25	mild
Met	L-methionine	67991	AA_L26	mild
Met	L-methionine	93802	AA_L27	mild
Met	L-methionine	136830	AA_L28	mild
Met	L-methionine	142394	AA_L29	severe
Met	L-methionine	112213	AA_L30	mild
Met	L-methionine	100370	AA_L32	severe
Met	L-methionine	67434	AA_L33	mild
Met	L-methionine	93815	AA_L34	severe
Met	L-methionine	105683	AA_L35	severe
Met	L-methionine	135043	AA_L36	severe
Met	L-methionine	54619	AA_L37	mild
Met	L-methionine	105749	AA_L38	mild
Met	L-methionine	143858	AA_L39	severe
Met	L-methionine	152913	AA_L41	severe
Met	L-methionine	448258	AA_L42	mild
Met	L-methionine	145025	AA_L43	mild
Met	L-methionine	75341	AA_L44	severe
Met	L-methionine	88504	AA_L45	mild
Met	L-methionine	40748	AA_L47	severe
Met	L-methionine	112772	AA_L48	severe
Met	L-methionine	116570	AA_L49	mild
Met	L-methionine	180389	AA_L50	severe
Met	L-methionine	70214	AA_L51	mild
Met	L-methionine	176018	AA_L53	severe
Met	L-methionine	128966	AA_L52	severe
Met	L-methionine	129549	AA_L54	severe
Met	L-methionine	110981	AA_L55	mild
Met	L-methionine	63464	AA_L56	mild
Met	L-methionine	50401	AA_L57	mild
Met	L-methionine	102959	AA_L59	mild
Met	L-methionine	132308	AA_L60	severe
Met	L-methionine	119619	AA_L48	severe
His	L-histidine	556475	BH_02	Health
His	L-histidine	1939489	BH_03	Health
His	L-histidine	999025	BH_04	Health
His	L-histidine	750115	BH_05	Health
His	L-histidine	930593	BH_07	Health
His	L-histidine	961543	BH_08	Health
His	L-histidine	568277	BH_06	Health
His	L-histidine	714224	BH_09	Health
His	L-histidine	819036	BH_10	Health
His	L-histidine	592527	BH_11	Health
His	L-histidine	910117	BH_12	Health
His	L-histidine	717983	BH_13	Health
His	L-histidine	3024016	BH_14	Health
His	L-histidine	1432616	AA_L61	Health
His	L-histidine	1322651	AA_L62	Health
His	L-histidine	573959	AA_L63	Health
His	L-histidine	1589190	AA_L64	Health
His	L-histidine	1236246	AA_L65	Health
His	L-histidine	592696	AA_L66	Health
His	L-histidine	545442	AA_L11	severe
His	L-histidine	1626436	AA_L12	mild
His	L-histidine	1502275	AA_L13	severe
His	L-histidine	948761	AA_L14	mild
His	L-histidine	778296	AA_L15	mild
His	L-histidine	619625	AA_L16	mild
His	L-histidine	283810	AA_L17	mild
His	L-histidine	1107547	AA_L18	severe
His	L-histidine	640476	AA_L19	severe
His	L-histidine	472999	AA_L20	severe
His	L-histidine	905572	AA_L21	severe
His	L-histidine	340904	AA_L22	severe
His	L-histidine	638341	AA_L23	severe
His	L-histidine	523961	AA_L24	severe
His	L-histidine	1138979	AA_L25	mild
His	L-histidine	450947	AA_L26	mild
His	L-histidine	159502	AA_L27	mild
His	L-histidine	635309	AA_L28	mild
His	L-histidine	240748	AA_L29	severe
His	L-histidine	998821	AA_L30	mild
His	L-histidine	208200	AA_L32	severe
His	L-histidine	604888	AA_L33	mild
His	L-histidine	442769	AA_L34	severe
His	L-histidine	912401	AA_L35	severe
His	L-histidine	1172055	AA_L36	severe
His	L-histidine	1011135	AA_L37	mild
His	L-histidine	543157	AA_L38	mild
His	L-histidine	796496	AA_L39	severe
His	L-histidine	604313	AA_L41	severe
His	L-histidine	1215506	AA_L42	mild
His	L-histidine	773460	AA_L43	mild
His	L-histidine	448258	AA_L44	severe
His	L-histidine	1212885	AA_L45	mild
His	L-histidine	1157072	AA_L47	severe
His	L-histidine	864326	AA_L48	severe
His	L-histidine	340641	AA_L49	mild
His	L-histidine	186699	AA_L50	severe
His	L-histidine	843432	AA_L51	mild
His	L-histidine	2302623	AA_L53	severe
His	L-histidine	928417	AA_L52	severe
His	L-histidine	1297792	AA_L54	severe
His	L-histidine	1421274	AA_L55	mild
His	L-histidine	1365674	AA_L56	mild
His	L-histidine	87166	AA_L57	mild
His	L-histidine	1183851	AA_L59	mild
His	L-histidine	820580	AA_L60	severe
His	L-histidine	851187	AA_L48	severe
Phe	Phenylanaline	999217	BH_02	Health
Phe	Phenylanaline	2259287	BH_03	Health
Phe	Phenylanaline	1330463	BH_04	Health
Phe	Phenylanaline	801580	BH_05	Health
Phe	Phenylanaline	716109	BH_07	Health
Phe	Phenylanaline	797759	BH_08	Health
Phe	Phenylanaline	732307	BH_06	Health
Phe	Phenylanaline	590944	BH_09	Health
Phe	Phenylanaline	671888	BH_10	Health
Phe	Phenylanaline	547610	BH_11	Health
Phe	Phenylanaline	779124	BH_12	Health
Phe	Phenylanaline	607659	BH_13	Health
Phe	Phenylanaline	1475295	BH_14	Health
Phe	Phenylanaline	583260	AA_L61	Health
Phe	Phenylanaline	522782	AA_L62	Health
Phe	Phenylanaline	214780	AA_L63	Health
Phe	Phenylanaline	545058	AA_L64	Health
Phe	Phenylanaline	493196	AA_L65	Health
Phe	Phenylanaline	1020238	AA_L66	Health
Phe	Phenylanaline	447404	AA_L11	severe
Phe	Phenylanaline	669924	AA_L12	mild
Phe	Phenylanaline	1003259	AA_L13	severe
Phe	Phenylanaline	541617	AA_L14	mild
Phe	Phenylanaline	329098	AA_L15	mild
Phe	Phenylanaline	274842	AA_L16	mild
Phe	Phenylanaline	166853	AA_L17	mild
Phe	Phenylanaline	907696	AA_L18	severe
Phe	Phenylanaline	373155	AA_L19	severe
Phe	Phenylanaline	308109	AA_L20	severe
Phe	Phenylanaline	795806	AA_L21	severe
Phe	Phenylanaline	281198	AA_L22	severe
Phe	Phenylanaline	343916	AA_L23	severe
Phe	Phenylanaline	548207	AA_L24	severe
Phe	Phenylanaline	674396	AA_L25	mild
Phe	Phenylanaline	193971	AA_L26	mild
Phe	Phenylanaline	110858	AA_L27	mild
Phe	Phenylanaline	379338	AA_L28	mild
Phe	Phenylanaline	191895	AA_L29	severe
Phe	Phenylanaline	606460	AA_L30	mild
Phe	Phenylanaline	355556	AA_L32	severe
Phe	Phenylanaline	312249	AA_L33	mild
Phe	Phenylanaline	368358	AA_L34	severe
Phe	Phenylanaline	1137087	AA_L35	severe
Phe	Phenylanaline	732996	AA_L36	severe
Phe	Phenylanaline	588847	AA_L37	mild
Phe	Phenylanaline	240454	AA_L38	mild
Phe	Phenylanaline	1117660	AA_L39	severe
Phe	Phenylanaline	270220	AA_L41	severe
Phe	Phenylanaline	957434	AA_L42	mild
Phe	Phenylanaline	565858	AA_L43	mild
Phe	Phenylanaline	373633	AA_L44	severe
Phe	Phenylanaline	496128	AA_L45	mild
Phe	Phenylanaline	1040421	AA_L47	severe
Phe	Phenylanaline	621342	AA_L48	severe
Phe	Phenylanaline	160016	AA_L49	mild
Phe	Phenylanaline	205219	AA_L50	severe
Phe	Phenylanaline	343129	AA_L51	mild
Phe	Phenylanaline	1240007	AA_L53	severe
Phe	Phenylanaline	976236	AA_L52	severe
Phe	Phenylanaline	1087665	AA_L54	severe
Phe	Phenylanaline	718512	AA_L55	mild
Phe	Phenylanaline	498434	AA_L56	mild
Phe	Phenylanaline	60493	AA_L57	mild
Phe	Phenylanaline	482354	AA_L59	mild
Phe	Phenylanaline	374560	AA_L60	severe
Phe	Phenylanaline	627849	AA_L48	severe
1MHis	1MHis	768095	BH_02	Health
1MHis	1MHis	7631677	BH_03	Health
1MHis	1MHis	2167650	BH_04	Health
1MHis	1MHis	1019857	BH_05	Health
1MHis	1MHis	1302197	BH_07	Health
1MHis	1MHis	2874886	BH_08	Health
1MHis	1MHis	2053358	BH_06	Health
1MHis	1MHis	2138185	BH_09	Health
1MHis	1MHis	2637387	BH_10	Health
1MHis	1MHis	1493941	BH_11	Health
1MHis	1MHis	1975291	BH_12	Health
1MHis	1MHis	1882280	BH_13	Health
1MHis	1MHis	6224374	BH_14	Health
1MHis	1MHis	4788531	AA_L61	Health
1MHis	1MHis	4347424	AA_L62	Health
1MHis	1MHis	1006628	AA_L63	Health
1MHis	1MHis	4582990	AA_L64	Health
1MHis	1MHis	4880014	AA_L65	Health
1MHis	1MHis	6226515	AA_L66	Health
1MHis	1MHis	1149145	AA_L11	severe
1MHis	1MHis	5977910	AA_L12	mild
1MHis	1MHis	4796979	AA_L13	severe
1MHis	1MHis	4818516	AA_L14	mild
1MHis	1MHis	1867289	AA_L15	mild
1MHis	1MHis	1333664	AA_L16	mild
1MHis	1MHis	790122	AA_L17	mild
1MHis	1MHis	4299448	AA_L18	severe
1MHis	1MHis	1926148	AA_L19	severe
1MHis	1MHis	856845	AA_L20	severe
1MHis	1MHis	9697353	AA_L21	severe
1MHis	1MHis	655182	AA_L22	severe
1MHis	1MHis	14032964	AA_L23	severe
1MHis	1MHis	1863870	AA_L24	severe
1MHis	1MHis	5217891	AA_L25	mild
1MHis	1MHis	1425228	AA_L26	mild
1MHis	1MHis	618654	AA_L27	mild
1MHis	1MHis	1804824	AA_L28	mild
1MHis	1MHis	580445	AA_L29	severe
1MHis	1MHis	2379926	AA_L30	mild
1MHis	1MHis	1974765	AA_L32	severe
1MHis	1MHis	876173	AA_L33	mild
1MHis	1MHis	1079067	AA_L34	severe
1MHis	1MHis	2476400	AA_L35	severe
1MHis	1MHis	4219712	AA_L36	severe
1MHis	1MHis	3972745	AA_L37	mild
1MHis	1MHis	1568582	AA_L38	mild
1MHis	1MHis	6847809	AA_L39	severe
1MHis	1MHis	1243858	AA_L41	severe
1MHis	1MHis	6478537	AA_L42	mild
1MHis	1MHis	1980121	AA_L43	mild
1MHis	1MHis	1521737	AA_L44	severe
1MHis	1MHis	2501073	AA_L45	mild
1MHis	1MHis	6030916	AA_L47	severe
1MHis	1MHis	3205626	AA_L48	severe
1MHis	1MHis	1118830	AA_L49	mild
1MHis	1MHis	555032	AA_L50	severe
1MHis	1MHis	1737352	AA_L51	mild
1MHis	1MHis	10267505	AA_L53	severe
1MHis	1MHis	5142182	AA_L52	severe
1MHis	1MHis	5697059	AA_L54	severe
1MHis	1MHis	5814331	AA_L55	mild
1MHis	1MHis	5199998	AA_L56	mild
1MHis	1MHis	136079	AA_L57	mild
1MHis	1MHis	4565374	AA_L59	mild
1MHis	1MHis	1181307	AA_L60	severe
1MHis	1MHis	3196863	AA_L48	severe
Arg	L-arginine	142846	BH_02	Health
Arg	L-arginine	232816	BH_03	Health
Arg	L-arginine	281962	BH_04	Health
Arg	L-arginine	256225	BH_05	Health
Arg	L-arginine	354523	BH_07	Health
Arg	L-arginine	224574	BH_08	Health
Arg	L-arginine	205724	BH_06	Health
Arg	L-arginine	245184	BH_09	Health
Arg	L-arginine	298502	BH_10	Health
Arg	L-arginine	254830	BH_11	Health
Arg	L-arginine	314944	BH_12	Health
Arg	L-arginine	228291	BH_13	Health
Arg	L-arginine	352078	BH_14	Health
Arg	L-arginine	87999	AA_L61	Health
Arg	L-arginine	127239	AA_L62	Health
Arg	L-arginine	70877	AA_L63	Health
Arg	L-arginine	97974	AA_L64	Health
Arg	L-arginine	73282	AA_L65	Health
Arg	L-arginine	63673	AA_L66	Health
Arg	L-arginine	57916	AA_L11	severe
Arg	L-arginine	85711	AA_L12	mild
Arg	L-arginine	76389	AA_L13	severe
Arg	L-arginine	15997	AA_L14	mild
Arg	L-arginine	29557	AA_L15	mild
Arg	L-arginine	70160	AA_L16	mild
Arg	L-arginine	77286	AA_L17	mild
Arg	L-arginine	61443	AA_L18	severe
Arg	L-arginine	50425	AA_L19	severe
Arg	L-arginine	11457	AA_L20	severe
Arg	L-arginine	91423	AA_L21	severe
Arg	L-arginine	54818	AA_L22	severe
Arg	L-arginine	74650	AA_L23	severe
Arg	L-arginine	55391	AA_L24	severe
Arg	L-arginine	54196	AA_L25	mild
Arg	L-arginine	55646	AA_L26	mild
Arg	L-arginine	36598	AA_L27	mild
Arg	L-arginine	101324	AA_L28	mild
Arg	L-arginine	226632	AA_L29	severe
Arg	L-arginine	74096	AA_L30	mild
Arg	L-arginine	96400	AA_L32	severe
Arg	L-arginine	74328	AA_L33	mild
Arg	L-arginine	53013	AA_L34	severe
Arg	L-arginine	70357	AA_L35	severe
Arg	L-arginine	73954	AA_L36	severe
Arg	L-arginine	59600	AA_L37	mild
Arg	L-arginine	126311	AA_L38	mild
Arg	L-arginine	128085	AA_L39	severe
Arg	L-arginine	129638	AA_L41	severe
Arg	L-arginine	227049	AA_L42	mild
Arg	L-arginine	105372	AA_L43	mild
Arg	L-arginine	86656	AA_L44	severe
Arg	L-arginine	104226	AA_L45	mild
Arg	L-arginine	78210	AA_L47	severe
Arg	L-arginine	95028	AA_L48	severe
Arg	L-arginine	68524	AA_L49	mild
Arg	L-arginine	110980	AA_L50	severe
Arg	L-arginine	57146	AA_L51	mild
Arg	L-arginine	151719	AA_L53	severe
Arg	L-arginine	141561	AA_L52	severe
Arg	L-arginine	112415	AA_L54	severe
Arg	L-arginine	63322	AA_L55	mild
Arg	L-arginine	70698	AA_L56	mild
Arg	L-arginine	13264	AA_L57	mild
Arg	L-arginine	113612	AA_L59	mild
Arg	L-arginine	92810	AA_L60	severe
Arg	L-arginine	94233	AA_L48	severe
Cit	L-citrulline	199573	BH_02	Health
Cit	L-citrulline	1096859	BH_03	Health
Cit	L-citrulline	934034	BH_04	Health
Cit	L-citrulline	382789	BH_05	Health
Cit	L-citrulline	1341259	BH_07	Health
Cit	L-citrulline	573991	BH_08	Health
Cit	L-citrulline	315948	BH_06	Health
Cit	L-citrulline	400642	BH_09	Health
Cit	L-citrulline	411338	BH_10	Health
Cit	L-citrulline	631563	BH_11	Health
Cit	L-citrulline	633228	BH_12	Health
Cit	L-citrulline	152581	BH_13	Health
Cit	L-citrulline	1481570	BH_14	Health
Cit	L-citrulline	1446524	AA_L61	Health
Cit	L-citrulline	1168936	AA_L62	Health
Cit	L-citrulline	407271	AA_L63	Health
Cit	L-citrulline	1235005	AA_L64	Health
Cit	L-citrulline	964378	AA_L65	Health
Cit	L-citrulline	634423	AA_L66	Health
Cit	L-citrulline	456083	AA_L11	severe
Cit	L-citrulline	479709	AA_L12	mild
Cit	L-citrulline	1093357	AA_L13	severe
Cit	L-citrulline	836006	AA_L14	mild
Cit	L-citrulline	468823	AA_L15	mild
Cit	L-citrulline	680036	AA_L16	mild
Cit	L-citrulline	332040	AA_L17	mild
Cit	L-citrulline	835853	AA_L18	severe
Cit	L-citrulline	387973	AA_L19	severe
Cit	L-citrulline	468579	AA_L20	severe
Cit	L-citrulline	1217553	AA_L21	severe
Cit	L-citrulline	368834	AA_L22	severe
Cit	L-citrulline	132051	AA_L23	severe
Cit	L-citrulline	350347	AA_L24	severe
Cit	L-citrulline	1223912	AA_L25	mild
Cit	L-citrulline	349879	AA_L26	mild
Cit	L-citrulline	164749	AA_L27	mild
Cit	L-citrulline	484136	AA_L28	mild
Cit	L-citrulline	115288	AA_L29	severe
Cit	L-citrulline	724360	AA_L30	mild
Cit	L-citrulline	321511	AA_L32	severe
Cit	L-citrulline	250237	AA_L33	mild
Cit	L-citrulline	332049	AA_L34	severe
Cit	L-citrulline	710407	AA_L35	severe
Cit	L-citrulline	532300	AA_L36	severe
Cit	L-citrulline	636241	AA_L37	mild
Cit	L-citrulline	493368	AA_L38	mild
Cit	L-citrulline	774622	AA_L39	severe
Cit	L-citrulline	405803	AA_L41	severe
Cit	L-citrulline	1975968	AA_L42	mild
Cit	L-citrulline	426448	AA_L43	mild
Cit	L-citrulline	492474	AA_L44	severe
Cit	L-citrulline	757277	AA_L45	mild
Cit	L-citrulline	796885	AA_L47	severe
Cit	L-citrulline	254456	AA_L48	severe
Cit	L-citrulline	292914	AA_L49	mild
Cit	L-citrulline	197186	AA_L50	severe
Cit	L-citrulline	452920	AA_L51	mild
Cit	L-citrulline	903892	AA_L53	severe
Cit	L-citrulline	708252	AA_L52	severe
Cit	L-citrulline	931559	AA_L54	severe
Cit	L-citrulline	738493	AA_L55	mild
Cit	L-citrulline	802881	AA_L56	mild
Cit	L-citrulline	35748	AA_L57	mild
Cit	L-citrulline	571403	AA_L59	mild
Cit	L-citrulline	592968	AA_L60	severe
Cit	L-citrulline	256631	AA_L48	severe
Tyr	Tyrosine	448237	BH_02	Health
Tyr	Tyrosine	1597266	BH_03	Health
Tyr	Tyrosine	857947	BH_04	Health
Tyr	Tyrosine	464161	BH_05	Health
Tyr	Tyrosine	543618	BH_07	Health
Tyr	Tyrosine	596043	BH_08	Health
Tyr	Tyrosine	504843	BH_06	Health
Tyr	Tyrosine	539377	BH_09	Health
Tyr	Tyrosine	568056	BH_10	Health
Tyr	Tyrosine	392095	BH_11	Health
Tyr	Tyrosine	529582	BH_12	Health
Tyr	Tyrosine	451301	BH_13	Health
Tyr	Tyrosine	980191	BH_14	Health
Tyr	Tyrosine	324514	AA_L61	Health
Tyr	Tyrosine	393163	AA_L62	Health
Tyr	Tyrosine	121576	AA_L63	Health
Tyr	Tyrosine	325395	AA_L64	Health
Tyr	Tyrosine	201066	AA_L65	Health
Tyr	Tyrosine	403923	AA_L66	Health
Tyr	Tyrosine	188797	AA_L11	severe
Tyr	Tyrosine	335864	AA_L12	mild
Tyr	Tyrosine	548067	AA_L13	severe
Tyr	Tyrosine	281100	AA_L14	mild
Tyr	Tyrosine	156770	AA_L15	mild
Tyr	Tyrosine	142751	AA_L16	mild
Tyr	Tyrosine	94477	AA_L17	mild
Tyr	Tyrosine	553251	AA_L18	severe
Tyr	Tyrosine	210605	AA_L19	severe
Tyr	Tyrosine	98745	AA_L20	severe
Tyr	Tyrosine	325463	AA_L21	severe
Tyr	Tyrosine	148698	AA_L22	severe
Tyr	Tyrosine	219027	AA_L23	severe
Tyr	Tyrosine	428601	AA_L24	severe
Tyr	Tyrosine	283282	AA_L25	mild
Tyr	Tyrosine	104882	AA_L26	mild
Tyr	Tyrosine	71479	AA_L27	mild
Tyr	Tyrosine	194612	AA_L28	mild
Tyr	Tyrosine	60171	AA_L29	severe
Tyr	Tyrosine	401523	AA_L30	mild
Tyr	Tyrosine	91681	AA_L32	severe
Tyr	Tyrosine	116432	AA_L33	mild
Tyr	Tyrosine	303592	AA_L34	severe
Tyr	Tyrosine	506559	AA_L35	severe
Tyr	Tyrosine	476387	AA_L36	severe
Tyr	Tyrosine	360345	AA_L37	mild
Tyr	Tyrosine	103075	AA_L38	mild
Tyr	Tyrosine	681568	AA_L39	severe
Tyr	Tyrosine	163428	AA_L41	severe
Tyr	Tyrosine	402348	AA_L42	mild
Tyr	Tyrosine	247945	AA_L43	mild
Tyr	Tyrosine	175814	AA_L44	severe
Tyr	Tyrosine	260581	AA_L45	mild
Tyr	Tyrosine	359319	AA_L47	severe
Tyr	Tyrosine	349657	AA_L48	severe
Tyr	Tyrosine	83558	AA_L49	mild
Tyr	Tyrosine	112475	AA_L50	severe
Tyr	Tyrosine	184183	AA_L51	mild
Tyr	Tyrosine	489882	AA_L53	severe
Tyr	Tyrosine	329796	AA_L52	severe
Tyr	Tyrosine	725365	AA_L54	severe
Tyr	Tyrosine	439643	AA_L55	mild
Tyr	Tyrosine	279416	AA_L56	mild
Tyr	Tyrosine	21903	AA_L57	mild
Tyr	Tyrosine	218692	AA_L59	mild
Tyr	Tyrosine	259181	AA_L60	severe
Tyr	Tyrosine	334117	AA_L48	severe
Cys	cysteine	1350631	BH_02	Health
Cys	cysteine	4591421	BH_03	Health
Cys	cysteine	2378194	BH_04	Health
Cys	cysteine	1668484	BH_05	Health
Cys	cysteine	3916274	BH_07	Health
Cys	cysteine	4011214	BH_08	Health
Cys	cysteine	2099061	BH_06	Health
Cys	cysteine	3136407	BH_09	Health
Cys	cysteine	3290932	BH_10	Health
Cys	cysteine	2044959	BH_11	Health
Cys	cysteine	2443554	BH_12	Health
Cys	cysteine	2143101	BH_13	Health
Cys	cysteine	5306997	BH_14	Health
Cys	cysteine	2785050	AA_L61	Health
Cys	cysteine	2745445	AA_L62	Health
Cys	cysteine	955928	AA_L63	Health
Cys	cysteine	3082381	AA_L64	Health
Cys	cysteine	2805421	AA_L65	Health
Cys	cysteine	85335	AA_L66	Health
Cys	cysteine	450501	AA_L11	severe
Cys	cysteine	532611	AA_L12	mild
Cys	cysteine	1258431	AA_L13	severe
Cys	cysteine	409787	AA_L14	mild
Cys	cysteine	217897	AA_L15	mild
Cys	cysteine	375195	AA_L16	mild
Cys	cysteine	260340	AA_L17	mild
Cys	cysteine	52194	AA_L18	severe
Cys	cysteine	504164	AA_L19	severe
Cys	cysteine	408110	AA_L20	severe
Cys	cysteine	1016168	AA_L21	severe
Cys	cysteine	474516	AA_L22	severe
Cys	cysteine	3490967	AA_L23	severe
Cys	cysteine	299988	AA_L24	severe
Cys	cysteine	1204979	AA_L25	mild
Cys	cysteine	465493	AA_L26	mild
Cys	cysteine	173891	AA_L27	mild
Cys	cysteine	741857	AA_L28	mild
Cys	cysteine	171464	AA_L29	severe
Cys	cysteine	917678	AA_L30	mild
Cys	cysteine	469215	AA_L32	severe
Cys	cysteine	351715	AA_L33	mild
Cys	cysteine	576947	AA_L34	severe
Cys	cysteine	912214	AA_L35	severe
Cys	cysteine	526849	AA_L36	severe
Cys	cysteine	1152586	AA_L37	mild
Cys	cysteine	426707	AA_L38	mild
Cys	cysteine	761424	AA_L39	severe
Cys	cysteine	206542	AA_L41	severe
Cys	cysteine	2922696	AA_L42	mild
Cys	cysteine	1081978	AA_L43	mild
Cys	cysteine	452912	AA_L44	severe
Cys	cysteine	602617	AA_L45	mild
Cys	cysteine	2545265	AA_L47	severe
Cys	cysteine	761281	AA_L48	severe
Cys	cysteine	314788	AA_L49	mild
Cys	cysteine	249674	AA_L50	severe
Cys	cysteine	423856	AA_L51	mild
Cys	cysteine	306515	AA_L53	severe
Cys	cysteine	1089173	AA_L52	severe
Cys	cysteine	1161501	AA_L54	severe
Cys	cysteine	1050359	AA_L55	mild
Cys	cysteine	986113	AA_L56	mild
Cys	cysteine	19869	AA_L57	mild
Cys	cysteine	1469603	AA_L59	mild
Cys	cysteine	802022	AA_L60	severe
Cys	cysteine	724534	AA_L48	severe

## Sheet: Validated signatures in plasma
sample	Sample001	Sample002	Sample003	Sample004	Sample005	Sample006	Sample007	Sample008	Sample009	Sample010
group	severe	severe	non-severe	non-severe	severe	non-severe	non-severe	non-severe	severe	severe
Cer(d18:1/24:0)	13586017	10396070	24786052	19448186	15030199	16084383	11961705	13022699	6900542	9038961
Cer(d18:2/22:0)	276456	235325	478490	536816	367818	310027	268361	313852	143424	167569
Cer(d22:0/18:0-O)	1377572	1194367	934413	1355119	929721	378820	215484	355335	821693	1005934
Cer(d24:0/18:0-O)	45061	28411	271941	115203	88322	74124	72977	70585	29028	32311
CerG1(d18:2/24:0)	201285	187186	704987	645640	234560	219130	300938	822685	726092	522107
CerG2(d18:2/16:0)	177536	403800	323280	317035	243535	462540	373065	217335	223635	256576
ChE(18:1)	949964	553103	234590	316555	299542	262496	642169	248162	421870	446950
PC(40:6)	107283960	81045872	78636672	161111552	104381824	96334216	105803880	86761464	83600056	85093336
PC(42:5)	1414675	1194217	1688191	3255780	1598325	2066439	1376861	1258259	1420548	1449393
TG(18:1/18:1/22:1)	340684	377424	141888	113526	171289	197390	82052	70517	142878	237735
TG(18:1/18:2/22:1)	381602	459154	196895	179312	213981	268416	146973	111933	256371	287827
TG(24:0/18:2/18:2)	23803	12390	21148	10514	38208	11910	10395	20145	39654	39289
TG(26:1/18:1/18:2)	29986	15265	7302	6870	6960	22357	8969	14634	16707	17128
TETN_1	1346921	1939988	67451072	36282228	4510001	25831288	7198132	8394877	4724571	2896309
TETN_2	2458436	1850298	67202504	20701568	782742	7162057	17885102	8221571	1035082	8043339
GELS_1	16398179	18417108	80000632	40299772	45580364	52105036	39736056	45071068	23709630	15482868
GELS_2	60815888	47885228	207983488	184758560	68359808	106363296	60863520	69303888	60361796	37109404
GELS_3	28030410	47948812	146849088	145214720	36996836	42147708	64127004	66528988	52690728	8512262
CAMP	346187168	360549312	1423221504	1909502208	862849152	642299712	867980992	643140032	471643136	262635936
GGH	1875973	206419	2850367	2597380	3087955	2809928	2739823	2705831	2427362	1653946
CerG2GNAc1(d36:1)	855	487	1449	4224	1852	1785	500	784	904	1452
PC(18:0/22:6)	185981	125646	109871	318237	235510	213329	206691	183285	118972	135249
PE(16:0p/20:4)	1672290	2354594	6511595	9757819	5719036	8389315	7268530	6045467	1342811	3708244
PE(18:0p/20:4)	1599792	2094878	7727767	9123336	7443166	10209596	10280954	5454799	1310430	4367055
PE(18:0p/22:6)	484172	659995	939881	1121286	1083534	1341285	1191981	1299785	508368	753185
PE(20:0p/18:2)	56072	124573	379445	150568	102075	112750	106160	138435	43936	116657
PI(18:0/20:4)	162257	154442	334947	554030	429640	209535	247498	199922	162937	203063

## Sheet: Validated signatures in urine
Sample Name	UL_NEG_S4	UL_NEG_S5	UL_NEG_S6	UL_NEG_S9	UL_NEG_S10	UL_NEG_S11	UL_NEG_S12	UL_NEG_S13	UL_NEG_S14	UL_NEG_S15	UL_NEG_S16	UL_NEG_S17	UL_NEG_S18	UL_NEG_S20	UL_NEG_S22	UL_NEG_S24	UL_NEG_S25	UL_NEG_S26	UL_NEG_S27	UL_NEG_S28	UL_NEG_S29	UL_NEG_S30	UL_NEG_S32	UL_NEG_S33	UL_NEG_S34	UL_NEG_S36	UL_NEG_S37	UL_NEG_S38	UL_NEG_S39	UL_NEG_S41	UL_NEG_S42	UL_NEG_S43	UL_NEG_S44	UL_NEG_S45	UL_NEG_S46
group	severe	severe	severe	non-severe	non-severe	non-severe	severe	severe	non-severe	severe	severe	non-severe	severe	severe	severe	non-severe	severe	non-severe	non-severe	non-severe	severe	severe	severe	non-severe	non-severe	non-severe	severe	severe	severe	severe	non-severe	severe	non-severe	non-severe	non-severe
PC(18:0/22:6)	45496	21755	16638	8010	23643	14344	18594	15589	2923	16459	16598	3102	53107	6607	7182	9935	10589	22015	3431	1007	38722	1128	788	5486	3970	6494	18064	2913	4170	33536	1057	52399	728	868	8100
PE(16:0p/20:4)	4306418	682592	1197838	298698	466964	330361	541455	779570	291468	735642	295694	666977	1013526	686706	181742	356411	417993	383610	976477	209396	882137	255939	22543	86127	103756	150879	516146	448115	259892	501507	338871	1839987	272733	72944	294181
PE(18:0p/20:4)	2187731	367312	534775	150428	206909	184331	277747	437156	134969	356048	134841	256919	493036	307291	73061	164417	195765	186558	444993	102874	410408	128974	13702	65400	23990	28220	233320	220822	139717	261434	140513	1673694	182761	14573	64588
PE(18:0p/22:6)	79415	17257	29007	5486	8792	5925	12010	20299	5347	13037	12245	8429	23712	15800	4389	6487	13406	6537	12269	4588	24289	5307	1148	3922	1606	1377	17187	12205	7954	24509	5279	96404	6045	1017	3202
PE(20:0p/18:2)	14214	5349	3483	2484	20578	6195	21845	2554	1586	5808	6494	2126	7511	4561	599	3651	3162	2194	1476	638	7102	868	678	1586	1486	1456	2814	1636	1117	4678	709	10748	419	848	2214
PI(18:0/20:4)	5066797	127462	130965	13067	36187	23511	44062	84045	19391	154667	116903	25599	462797	220371	19541	14651	38473	23283	69316	17307	97999	9327	2723	6195	9720	10274	35369	88636	54254	56399	22035	596113	15539	4958	11162
CerG2(d18:2/16:0)	25335	8715	3900	690	17100	7032	22071	6450	1382	9706	5259	4050	2930	1923	3240	3525	3210	8715	871	840	19173	1683	1110	2520	1170	5770	2880	2134	1935	4523	570	17460	901	871	2073
PC(40:6)	4756913	1598027	1265113	74258	1873074	1060552	2286883	2000163	317808	2872450	1556990	544686	1889939	495290	952584	856550	1125867	2778671	277010	109223	3872962	362158	581417	523371	338598	887430	828305	1659406	369207	3213926	228467	4763803	35263	37305	623434

## Sheet: Two-way ANOVA of 25 biomarkers 
biomarker	group(F.val)	group(adj.p)	age(F.val)	age(adj.p)	Interaction(F.val)	Interaction(adj.p)
PC425	59.223	2.23e-07	2.6405	0.11989	0.20607	0.87966
P05452	56.331	2.23e-07	3.0683	0.11922	0.2099	0.87966
PE200p/182	38.793	2.48e-06	2.0418	0.25486	6.32e-05	0.99374
CerG1d182/240	35.697	3.4e-06	2.7722	0.11922	1.5763	0.58542
TG240/182/182	32.399	5.42e-06	3.2561	0.11922	3.0639	0.58504
TG181/182/221	29.354	8.99e-06	2.8094	0.11922	0.73331	0.77513
PC182/226	26.79	1.44e-05	0.76744	0.88487	0.18946	0.87966
PE180p/204	24.076	2.56e-05	2.0483	0.25486	0.30414	0.87966
Cerd240/O-180	21.897	4.19e-05	1.4628	0.53861	2.509	0.58504
PC180/226	20.315	6.06e-05	0.85882	0.86283	2.5362	0.58504
TG181/181/221	19.114	8.03e-05	0.68628	0.88487	2.1376	0.58504
PE160p/204rep	17.734	0.00011571	1.2132	0.78059	0.0073592	0.97144
Cerd181/240	15.284	0.00023518	0.73921	0.88487	0.042061	0.95432
P06396	15.143	0.00023518	0.71306	0.88487	0.12258	0.91289
Cerd220/O-180	15.103	0.00023518	1.7803	0.36655	2.1072	0.58504
P49913	12.509	0.00061445	0.95197	0.85763	3.3008	0.58504
ChE181	11.152	0.0010396	0.52641	0.93443	0.057468	0.95432
CerG2GNAc1d361	7.2227	0.0069143	0.57633	0.93443	0.3437	0.87966
PI180/204	6.8534	0.0080588	0.90103	0.85763	0.63284	0.77979
Cerd182/220	5.2782	0.019635	1.0998	0.85763	0.01831	0.97144
CerG2d182/160	3.4447	0.064425	0.47455	0.93443	7.4577	0.343
TG261/181/182	2.1381	0.16687	0.99075	0.85763	0.94552	0.71614
Q92820	1.7644	0.21702	0.93921	0.85763	1.476	0.58542
PC406	1.0579	0.38314	0.98302	0.85763	1.4652	0.58542
PE180p/226	0.82759	0.45306	1.6563	0.41328	1.367	0.58542
